# Supplementary material for: Toxicological Study and Genetic Basis of BTEX Susceptibility in Drosophila melanogaster
Source: Front Genet. 2020 Oct 15;11:594179. doi: 10.3389/fgene.2020.594179 (PMC7593870; doi:10.3389/fgene.2020.594179)
Supplement: Supplementary file 1 [file Data_Sheet_1.ZIP]

Archive with 5 entries (5 files):
- SUPPLEMENTAL MATERIAL PRESENTATION/Supplemental Table 1A.csv
- SUPPLEMENTAL MATERIAL PRESENTATION/Supplemental Table 1B.csv
- SUPPLEMENTAL MATERIAL PRESENTATION/Supplemental Table 2.xlsx
- SUPPLEMENTAL MATERIAL PRESENTATION/Supplemental Table 3.xlsx
- SUPPLEMENTAL MATERIAL PRESENTATION/Supplementary Figure 1.docx
