# Supplementary material for: Toxicological Study and Genetic Basis of BTEX Susceptibility in Drosophila melanogaster
Source: Front Genet. 2020 Oct 15;11:594179. doi: 10.3389/fgene.2020.594179 (PMC7593870; doi:10.3389/fgene.2020.594179)
Supplement: Supplementary file 1 [file Data_Sheet_1.ZIP › SUPPLEMENTAL MATERIAL PRESENTATION/Supplemental Table 1A.csv]

SET 1
GWAS ALL ASSOCIATION FOR P-XYLENE EXPOSURE
ID	MinorAllele	MajorAllele	MAF	MinorAlleleCount	MajorAlleleCount	SinglePval	SingleMixedPval
2L_5317_SNP	A	G	0.05303	7	125	0.5644	5.48E-01
2L_5372_SNP	A	T	0.3193	38	81	0.5882	6.05E-01
2L_5390_SNP	A	T	0.4286	51	68	0.3907	4.13E-01
2L_5403_SNP	G	C	0.1418	19	115	0.2617	2.81E-01
2L_5465_SNP	A	C	0.1364	18	114	0.3934	4.24E-01
2L_5598_SNP	G	C	0.1471	20	116	0.2395	2.54E-01
2L_5762_SNP	C	T	0.4186	54	75	0.3279	3.55E-01
2L_5904_SNP	A	C	0.4309	53	70	0.1687	1.79E-01
2L_5933_SNP	T	A	0.05224	7	127	0.8549	8.90E-01
2L_5952_DEL	A	AG	0.05147	7	129	0.6349	6.40E-01
2L_5974_SNP	T	C	0.4331	55	72	0.212	2.33E-01
2L_6005_INS	TGAT	T	0.06061	8	124	0.5494	5.86E-01
2L_6353_SNP	C	T	0.328	41	84	0.5218	5.39E-01
2L_6631_SNP	G	A	0.1938	25	104	0.4427	4.35E-01
2L_6690_SNP	G	C	0.1955	26	107	0.4081	4.12E-01
2L_6921_SNP	T	G	0.2016	26	103	0.453	4.46E-01
2L_7039_SNP	T	A	0.124	16	113	0.7784	7.87E-01
2L_7088_SNP	T	A	0.3136	37	81	0.8879	9.04E-01
2L_7542_SNP	T	G	0.2015	27	107	0.7191	7.27E-01
2L_7556_SNP	C	T	0.1533	21	116	0.533	5.55E-01
2L_7885_SNP	A	G	0.1908	25	106	0.7285	7.27E-01
2L_7902_SNP	G	A	0.4463	54	67	0.8866	8.92E-01
2L_8263_SNP	A	G	0.3254	41	85	0.814	8.19E-01
2L_8774_SNP	C	T	0.1387	19	118	0.3175	3.14E-01
2L_8895_SNP	A	G	0.1029	14	122	0.9829	9.86E-01
2L_9204_SNP	C	T	0.2713	35	94	0.5328	5.09E-01
2L_10018_SNP	A	G	0.07519	10	123	0.8086	8.04E-01
2L_10089_SNP	A	G	0.2521	30	89	0.7186	7.29E-01
2L_10610_SNP	G	T	0.2593	35	100	0.9595	9.26E-01
2L_10987_SNP	A	G	0.09924	13	118	0.6744	6.69E-01
2L_12275_SNP	C	G	0.3485	46	86	0.4852	4.94E-01
2L_12460_SNP	C	T	0.3507	47	87	0.4734	4.85E-01
2L_13247_SNP	C	T	0.1367	19	120	0.221	2.15E-01
2L_13638_SNP	G	A	0.3459	46	87	0.9968	9.60E-01
2L_15752_SNP	A	C	0.05797	8	130	0.6494	6.44E-01
2L_15806_SNP	C	T	0.4264	55	74	0.8414	8.73E-01
2L_17243_SNP	A	T	0.1102	14	113	0.8266	8.07E-01
2L_17252_SNP	A	G	0.1349	17	109	0.1687	1.50E-01
2L_17570_SNP	A	G	0.4261	49	66	0.7874	7.46E-01
2L_17582_SNP	C	G	0.1949	23	95	0.7562	7.53E-01
2L_18767_SNP	C	T	0.06767	9	124	0.1578	1.68E-01
2L_18930_SNP	C	T	0.3306	41	83	0.481	5.14E-01
2L_20242_SNP	A	G	0.287	33	82	0.479	5.13E-01
2L_21685_SNP	A	T	0.09167	11	109	0.2904	3.05E-01
2L_21688_SNP	T	C	0.09917	12	109	0.1961	1.97E-01
2L_21690_SNP	C	T	0.104	13	112	0.1368	1.50E-01
2L_21786_SNP	A	G	0.07042	10	132	0.5508	5.34E-01
2L_22141_SNP	A	T	0.3566	46	83	0.3797	3.98E-01
2L_24050_SNP	T	C	0.1377	19	119	0.2646	2.43E-01
2L_24439_SNP	G	T	0.424	53	72	0.5345	5.64E-01
2L_24710_SNP	A	T	0.4328	58	76	0.9916	9.70E-01
2L_26696_SNP	G	A	0.06429	9	131	0.3559	3.40E-01
2L_27181_SNP	G	A	0.344	43	82	0.8338	8.21E-01
2L_28813_SNP	A	G	0.2593	35	100	0.8911	9.18E-01
2L_29147_SNP	A	T	0.2059	28	108	0.7975	7.81E-01
2L_29257_SNP	T	C	0.07299	10	127	0.4242	4.10E-01
2L_31003_SNP	C	G	0.4242	56	76	0.7156	7.35E-01
2L_31077_SNP	A	T	0.08759	12	125	0.8853	8.82E-01
2L_31279_SNP	T	C	0.09489	13	124	0.8289	8.27E-01
2L_31304_SNP	G	A	0.08824	12	124	0.5203	5.14E-01
2L_32124_SNP	A	C	0.3937	50	77	0.599	6.13E-01
2L_32425_SNP	A	G	0.1367	19	120	0.3327	3.15E-01
2L_33256_SNP	T	G	0.4198	55	76	0.7516	7.74E-01
2L_34345_SNP	C	A	0.1407	19	116	0.522	4.97E-01
2L_34942_SNP	T	C	0.1269	17	117	0.801	7.93E-01
2L_35460_SNP	C	T	0.3387	42	82	0.7099	6.59E-01
2L_35621_SNP	G	T	0.3306	41	83	0.8322	8.72E-01
2L_35760_SNP	C	A	0.3308	43	87	0.5952	5.98E-01
2L_35976_SNP	T	C	0.315	40	87	0.5352	5.75E-01
2L_36330_SNP	A	T	0.3385	44	86	0.879	9.15E-01
2L_36631_SNP	A	G	0.1304	18	120	0.364	3.42E-01
2L_36696_SNP	A	C	0.3701	47	80	0.655	6.29E-01
2L_36861_SNP	G	T	0.4231	55	75	0.6575	6.72E-01
2L_37811_SNP	A	C	0.05674	8	133	0.5512	5.23E-01
2L_38826_SNP	A	G	0.3281	42	86	0.3299	3.33E-01
2L_38971_SNP	A	G	0.07143	10	130	0.6971	6.83E-01
2L_38974_SNP	A	T	0.07194	10	129	0.7221	7.10E-01
2L_39030_DEL	T	TCTGTA	0.4264	55	74	0.7063	7.22E-01
2L_39037_INS	AGAGCGTAAGAGCGGT	A	0.4206	53	73	0.7894	7.96E-01
2L_39397_SNP	A	C	0.3016	38	88	0.8586	8.95E-01
2L_39826_SNP	C	T	0.2901	38	93	0.96	9.33E-01
2L_39980_SNP	C	A	0.4109	53	76	0.6356	6.58E-01
2L_39983_INS	TCACGTATT	T	0.4065	50	73	0.5739	5.90E-01
2L_39993_SNP	T	G	0.218	29	104	0.9088	8.82E-01
2L_40067_SNP	C	G	0.2256	30	103	0.9879	9.69E-01
2L_40556_SNP	C	T	0.2721	37	99	0.9421	9.78E-01
2L_40750_SNP	C	T	0.3158	42	91	0.7976	8.48E-01
2L_40783_SNP	T	A	0.1439	20	119	0.3867	3.64E-01
2L_40829_SNP	A	G	0.3231	42	88	0.7164	7.68E-01
2L_40852_SNP	T	C	0.3282	43	88	0.7617	7.98E-01
2L_41064_SNP	C	G	0.1128	15	118	0.3003	2.95E-01
2L_41364_SNP	C	A	0.0942	13	125	0.8295	8.26E-01
2L_41405_SNP	T	A	0.4062	52	76	0.6204	6.60E-01
2L_41860_SNP	G	T	0.3701	47	80	0.949	9.48E-01
2L_41954_SNP	T	C	0.06338	9	133	0.5352	5.27E-01
2L_42012_SNP	G	T	0.2296	31	104	0.9538	9.37E-01
2L_42186_SNP	C	G	0.1367	19	120	0.1248	1.24E-01
2L_42385_INS	T	TCGCCT	0.2632	35	98	0.2556	2.73E-01
2L_42709_SNP	A	G	0.3308	43	87	0.2582	2.61E-01
2L_42744_DEL	A	ACCGCTTCTAA	0.07576	10	122	0.4275	4.12E-01
2L_42772_SNP	C	A	0.4031	52	77	0.4349	4.54E-01
2L_42850_SNP	T	A	0.4211	56	77	0.7701	7.93E-01
2L_42860_SNP	A	G	0.1955	26	107	0.9091	8.78E-01
2L_43075_SNP	A	G	0.0942	13	125	0.8295	8.26E-01
2L_43102_SNP	G	A	0.3258	43	89	0.4239	4.26E-01
2L_43105_SNP	T	G	0.2206	30	106	0.8494	8.28E-01
2L_43241_SNP	G	A	0.219	30	107	0.8257	8.05E-01
2L_43548_SNP	T	C	0.2667	36	99	0.5496	5.41E-01
2L_44679_SNP	A	T	0.375	48	80	0.7107	7.48E-01
2L_45120_SNP	A	T	0.3582	48	86	0.361	3.60E-01
2L_45282_INS	G	GTGG	0.3798	49	80	0.7436	7.76E-01
2L_45770_SNP	T	A	0.3077	40	90	0.8018	7.44E-01
2L_46708_SNP	A	T	0.2727	36	96	0.2043	2.01E-01
2L_46954_SNP	C	T	0.2206	30	106	0.7989	7.76E-01
2L_47087_DEL	T	TATCT	0.328	41	84	0.6655	6.64E-01
2L_47108_SNP	G	A	0.2889	39	96	0.4055	3.98E-01
2L_47238_SNP	T	A	0.2031	26	102	0.7975	7.76E-01
2L_47287_SNP	T	A	0.391	52	81	0.3942	4.11E-01
2L_52875_SNP	C	T	0.1704	23	112	0.4311	3.91E-01
2L_52936_SNP	A	G	0.3386	43	84	0.9864	9.63E-01
2L_53642_SNP	C	T	0.1812	25	113	0.5769	5.66E-01
2L_54049_SNP	T	G	0.2132	29	107	0.8321	8.22E-01
2L_54273_SNP	A	G	0.3571	45	81	0.5605	5.94E-01
2L_54274_SNP	T	A	0.3659	45	78	0.4862	5.38E-01
2L_54339_SNP	T	A	0.3798	49	80	0.4458	4.57E-01
2L_54570_SNP	G	A	0.3643	47	82	0.6529	6.96E-01
2L_54573_SNP	A	G	0.2803	37	95	0.743	7.75E-01
2L_55286_SNP	T	C	0.06383	9	132	0.542	5.19E-01
2L_55718_DEL	T	TA	0.1037	14	121	0.09657	9.90E-02
2L_55774_SNP	A	G	0.1348	19	122	0.2213	2.20E-01
2L_56423_SNP	C	T	0.4419	57	72	0.7172	7.08E-01
2L_56815_SNP	C	A	0.146	20	117	0.9979	9.85E-01
2L_57056_SNP	A	C	0.05	7	133	0.6943	6.92E-01
2L_57057_SNP	A	C	0.05	7	133	0.6943	6.92E-01
2L_57088_SNP	G	T	0.3721	48	81	0.355	3.73E-01
2L_57096_SNP	T	C	0.3712	49	83	0.5106	5.42E-01
2L_57256_SNP	C	T	0.3538	46	84	0.7224	7.04E-01
2L_57639_SNP	A	C	0.07857	11	129	0.5805	5.72E-01
2L_57790_SNP	G	C	0.1295	18	121	0.1966	1.74E-01
2L_57810_SNP	A	G	0.3769	49	81	0.4279	4.41E-01
2L_58008_SNP	A	T	0.08451	12	130	0.5803	5.73E-01
2L_58825_SNP	A	G	0.2932	39	94	0.5325	5.37E-01
2L_58906_SNP	T	A	0.08451	12	130	0.6335	6.18E-01
2L_59249_INS	A	AG	0.2748	36	95	0.7085	6.97E-01
2L_59334_DEL	G	GCTTGGCCCCG	0.07377	9	113	0.5969	6.03E-01
2L_59472_DEL	TT	ACAAG	0.2581	32	92	0.274	2.90E-01
2L_59529_SNP	T	C	0.08889	12	123	0.5795	5.60E-01
2L_59531_SNP	G	A	0.06429	9	131	0.5285	5.19E-01
2L_59826_SNP	C	G	0.08392	12	131	0.6308	6.17E-01
2L_60528_SNP	A	C	0.2879	38	94	0.1849	1.81E-01
2L_60530_SNP	A	T	0.2932	39	94	0.3646	3.56E-01
2L_60532_DEL	A	TTTT	0.2857	38	95	0.4976	4.95E-01
2L_60611_SNP	G	C	0.05674	8	133	0.9152	8.97E-01
2L_60774_DEL	C	CACTTTGGC	0.09774	13	120	0.2482	2.48E-01
2L_60927_SNP	A	G	0.2044	28	109	0.6303	6.01E-01
2L_61165_SNP	C	G	0.1739	24	114	0.5437	5.13E-01
2L_61258_SNP	A	G	0.06338	9	133	0.9825	9.98E-01
2L_61450_SNP	C	T	0.1295	18	121	0.417	4.06E-01
2L_61453_SNP	T	C	0.08511	12	129	0.6411	6.29E-01
2L_61527_INS	CC	C	0.1818	22	99	0.8195	8.23E-01
2L_61593_SNP	T	G	0.1324	18	118	0.3958	3.78E-01
2L_61604_SNP	G	T	0.3821	47	76	0.6688	6.78E-01
2L_61608_INS	A	AA	0.4174	48	67	0.6449	6.56E-01
2L_61796_DEL	A	AGGAATTGAAAAAACTATATA	0.07576	10	122	0.5502	5.30E-01
2L_61797_SNP	C	G	0.1864	22	96	0.3794	4.04E-01
2L_62111_INS	TT	T	0.05072	7	131	0.8222	8.39E-01
2L_62388_SNP	C	T	0.07463	10	124	0.6136	5.98E-01
2L_62731_SNP	T	C	0.1314	18	119	0.1864	1.72E-01
2L_62766_SNP	C	A	0.09353	13	126	0.2193	2.12E-01
2L_62943_INS	T	TA	0.1286	18	122	0.08019	7.64E-02
2L_63513_SNP	G	A	0.3622	46	81	0.5988	6.28E-01
2L_63575_SNP	A	G	0.36	45	80	0.4842	5.00E-01
2L_63707_SNP	A	T	0.163	22	113	0.4176	3.75E-01
2L_63727_SNP	T	A	0.07194	10	129	0.2061	1.89E-01
2L_64034_SNP	T	G	0.3923	51	79	0.6676	6.86E-01
2L_64064_INS	ATCAATC	A	0.2692	35	95	0.4231	4.20E-01
2L_64338_SNP	A	G	0.09489	13	124	0.8405	8.38E-01
2L_64366_SNP	T	C	0.08696	12	126	0.5891	5.71E-01
2L_65152_SNP	A	G	0.07463	10	124	0.7328	7.21E-01
2L_65405_SNP	G	T	0.3937	50	77	0.6573	7.02E-01
2L_65925_DEL	T	TATTCA	0.09848	13	119	0.1939	1.97E-01
2L_66417_SNP	A	G	0.08511	12	129	0.6447	6.31E-01
2L_66528_INS	C	CTGCTTGGTGCTCTGAGTTAC	0.1176	16	120	0.1522	1.58E-01
2L_66908_SNP	G	A	0.1295	18	121	0.07852	7.24E-02
2L_66910_SNP	A	G	0.1103	15	121	0.07507	7.85E-02
2L_67188_SNP	C	T	0.2463	33	101	0.6807	6.48E-01
2L_67241_SNP	A	G	0.1348	19	122	0.2213	2.20E-01
2L_67497_SNP	T	C	0.1357	19	121	0.07969	7.64E-02
2L_67830_SNP	G	T	0.1493	20	114	0.3886	3.52E-01
2L_67877_SNP	C	T	0.1667	23	115	0.2621	2.48E-01
2L_68395_SNP	T	C	0.1367	19	120	0.3327	3.15E-01
2L_68876_SNP	T	A	0.05674	8	133	0.8291	8.35E-01
2L_70661_SNP	A	C	0.3615	47	83	0.5187	5.45E-01
2L_70874_SNP	G	A	0.3462	45	85	0.7603	7.84E-01
2L_71001_SNP	T	C	0.2555	35	102	0.9703	9.82E-01
2L_72395_SNP	T	G	0.408	51	74	0.4121	4.20E-01
2L_73216_DEL	A	AA	0.2	24	96	0.5334	5.60E-01
2L_73786_SNP	T	C	0.1667	23	115	0.8922	8.89E-01
2L_73838_DEL	GTG	CCCCATTCGCGTGCTGGGGGAGCTCGAAACAACTGTTTGACATAGTCGTGGTCTGACAA	0.1045	14	120	0.7196	7.20E-01
2L_73974_SNP	G	A	0.2836	38	96	0.2153	2.08E-01
2L_74167_SNP	G	A	0.07746	11	131	0.4981	4.81E-01
2L_74485_SNP	A	C	0.2836	38	96	0.3141	3.04E-01
2L_74875_SNP	T	A	0.1955	26	107	0.5122	4.69E-01
2L_76479_SNP	T	C	0.06294	9	134	0.3504	3.45E-01
2L_78037_SNP	A	G	0.05634	8	134	0.8865	8.92E-01
2L_78185_INS	GT	G	0.3858	49	78	0.9363	9.77E-01
2L_78189_DEL	T	TC	0.3577	44	79	0.8567	7.99E-01
2L_79460_SNP	C	G	0.4032	50	74	0.4682	5.03E-01
2L_79624_SNP	A	G	0.06383	9	132	0.9939	9.90E-01
2L_79657_SNP	G	C	0.4031	52	77	0.3819	4.08E-01
2L_80000_SNP	T	G	0.1967	24	98	0.5342	5.23E-01
2L_80074_SNP	T	C	0.1382	17	106	0.6933	7.19E-01
2L_80376_SNP	T	G	0.1778	24	111	0.6961	6.77E-01
2L_80705_SNP	G	C	0.3712	49	83	0.6742	6.59E-01
2L_80816_DEL	G	GACG	0.2121	28	104	0.1589	1.45E-01
2L_80900_SNP	A	G	0.458	60	71	0.5119	5.03E-01
2L_81103_DEL	A	TAACG	0.1103	15	121	0.2505	2.50E-01
2L_81435_SNP	A	C	0.1729	23	110	0.302	2.76E-01
2L_81534_SNP	A	G	0.05	7	133	0.8117	8.31E-01
2L_81535_SNP	C	A	0.05	7	133	0.8117	8.31E-01
2L_81696_SNP	T	C	0.2188	28	100	0.1515	1.33E-01
2L_81752_SNP	G	A	0.2214	29	102	0.17	1.65E-01
2L_81785_SNP	C	T	0.2033	25	98	0.375	3.61E-01
2L_81824_INS	T	TA	0.1552	18	98	0.04947	5.40E-02
2L_81827_SNP	A	T	0.05263	7	126	0.8907	9.26E-01
2L_82104_DEL	GT	TGCAC	0.1953	25	103	0.7176	7.06E-01
2L_82111_SNP	A	T	0.2197	29	103	0.7105	6.88E-01
2L_82119_SNP	T	C	0.218	29	104	0.7323	7.12E-01
2L_82497_SNP	T	C	0.05755	8	131	0.1897	1.88E-01
2L_82769_SNP	T	C	0.06154	8	122	0.1819	1.78E-01
2L_82782_SNP	A	C	0.208	26	99	0.4598	4.22E-01
2L_82936_SNP	A	T	0.1527	20	111	0.6089	5.73E-01
2L_84418_SNP	G	A	0.2462	32	98	0.5909	5.42E-01
2L_84528_SNP	T	C	0.1185	16	119	0.2203	1.99E-01
2L_84886_SNP	T	G	0.1655	23	116	0.1092	1.01E-01
2L_84971_SNP	T	C	0.1926	26	109	0.5208	4.91E-01
2L_84988_SNP	T	A	0.1912	26	110	0.5403	5.12E-01
2L_85557_INS	AA	A	0.1641	21	107	0.8312	8.33E-01
2L_85608_SNP	G	A	0.2148	29	106	0.6127	5.89E-01
2L_85632_SNP	A	G	0.197	26	106	0.7254	6.93E-01
2L_85980_SNP	T	G	0.06338	9	133	0.9825	9.98E-01
2L_86219_SNP	C	A	0.24	30	95	0.8174	8.34E-01
2L_86223_SNP	G	A	0.2154	28	102	0.3821	3.56E-01
2L_86259_DEL	C	CAT	0.08759	12	125	0.7359	7.34E-01
2L_86402_SNP	T	G	0.2812	36	92	0.324	3.03E-01
2L_86433_SNP	G	A	0.2846	37	93	0.141	1.33E-01
2L_86450_SNP	C	A	0.2868	37	92	0.3371	3.16E-01
2L_86689_SNP	A	G	0.1295	18	121	0.2228	2.04E-01
2L_86820_SNP	G	A	0.188	25	108	0.6452	6.28E-01
2L_87017_SNP	A	C	0.1259	17	118	0.6722	6.62E-01
2L_87553_SNP	A	G	0.2667	36	99	0.865	8.92E-01
2L_87802_MNP	CCT	TTG	0.1185	16	119	0.4158	4.14E-01
2L_87821_SNP	C	A	0.2044	28	109	0.6267	6.12E-01
2L_88124_SNP	G	A	0.1898	26	111	0.9147	9.11E-01
2L_88273_INS	G	GG	0.4914	57	59	0.2095	2.19E-01
2L_88450_SNP	A	T	0.1295	18	121	0.2228	2.04E-01
2L_88453_SNP	A	G	0.2331	31	102	0.3537	3.27E-01
2L_88977_SNP	T	A	0.1754	20	94	0.6849	6.87E-01
2L_88979_DEL	A	AA	0.1938	25	104	0.7929	7.92E-01
2L_89024_SNP	C	G	0.2677	34	93	0.8953	8.88E-01
2L_89274_SNP	T	A	0.1912	26	110	0.8664	8.73E-01
2L_89411_SNP	G	T	0.2403	31	98	0.9595	9.33E-01
2L_89767_DEL	A	AAATTGCGTAACTCACTTCTACCGA	0.1855	23	101	0.2307	2.31E-01
2L_89834_SNP	G	A	0.2891	37	91	0.7356	7.13E-01
2L_89875_SNP	G	A	0.2174	30	108	0.8402	8.34E-01
2L_89883_SNP	C	T	0.2846	37	93	0.8084	7.91E-01
2L_89894_SNP	G	A	0.2868	37	92	0.774	7.62E-01
2L_90335_SNP	T	A	0.2197	29	103	0.1961	1.80E-01
2L_90444_SNP	C	T	0.1522	21	117	0.4244	4.19E-01
2L_90566_SNP	A	C	0.08889	12	123	0.6173	6.05E-01
2L_90798_SNP	C	G	0.2256	30	103	0.3777	3.50E-01
2L_90870_SNP	T	C	0.1159	16	122	0.6841	6.94E-01
2L_90871_SNP	A	C	0.1304	18	120	0.2157	1.96E-01
2L_91014_SNP	A	C	0.1241	17	120	0.2337	2.39E-01
2L_91100_SNP	A	G	0.2132	29	107	0.9577	9.37E-01
2L_91115_SNP	T	C	0.2331	31	102	0.3904	3.64E-01
2L_91117_SNP	G	C	0.219	30	107	0.5535	5.32E-01
2L_91132_DEL	T	TGAGTTT	0.1295	18	121	0.2228	2.04E-01
2L_91313_SNP	C	A	0.1471	20	116	0.3568	3.42E-01
2L_91543_SNP	G	C	0.3835	51	82	0.5043	5.30E-01
2L_91806_SNP	T	G	0.4511	60	73	0.4788	4.93E-01
2L_92093_SNP	A	T	0.1985	27	109	0.8565	8.71E-01
2L_92172_SNP	T	C	0.3923	51	79	0.4353	4.33E-01
2L_92488_SNP	T	C	0.1221	16	115	0.7498	7.67E-01
2L_92636_SNP	A	C	0.2283	29	98	0.43	4.09E-01
2L_92864_SNP	A	C	0.1704	23	112	0.953	9.33E-01
2L_93510_SNP	T	G	0.15	21	119	0.3124	3.11E-01
2L_93843_SNP	G	T	0.152	19	106	0.5791	5.52E-01
2L_93878_SNP	G	C	0.1429	19	114	0.2384	2.23E-01
2L_94354_SNP	T	A	0.08889	12	123	0.5125	5.01E-01
2L_94410_SNP	T	A	0.1508	19	107	0.1631	1.80E-01
2L_94491_SNP	A	G	0.1462	19	111	0.8237	8.32E-01
2L_94663_DEL	A	AA	0.05512	7	120	0.133	1.28E-01
2L_94663_SNP	T	A	0.181	21	95	0.9478	9.41E-01
2L_94840_SNP	A	G	0.2214	29	102	0.9147	9.10E-01
2L_95032_SNP	A	C	0.1295	18	121	0.2228	2.04E-01
2L_95123_SNP	C	T	0.1567	21	113	0.6695	6.58E-01
2L_95341_SNP	A	C	0.2256	30	103	0.422	3.92E-01
2L_96485_SNP	A	G	0.05	7	133	0.759	7.73E-01
2L_97607_SNP	C	T	0.2137	28	103	0.1699	1.54E-01
2L_97872_SNP	A	T	0.2727	36	96	0.3888	3.78E-01
2L_98344_SNP	A	G	0.06383	9	132	0.8547	8.61E-01
2L_98490_SNP	C	A	0.08029	11	126	0.5733	5.75E-01
2L_98910_SNP	T	G	0.08633	12	127	0.597	6.06E-01
2L_99184_SNP	C	T	0.08571	12	128	0.5845	5.93E-01
2L_99417_SNP	G	C	0.08889	12	123	0.5697	5.57E-01
2L_99531_SNP	A	G	0.07246	10	128	0.7874	8.01E-01
2L_100060_SNP	T	C	0.06618	9	127	0.4538	4.58E-01
2L_100206_SNP	A	C	0.2647	36	100	0.746	7.58E-01
2L_100568_SNP	G	A	0.06667	9	126	0.6813	6.91E-01
2L_100908_SNP	C	T	0.07914	11	128	0.7897	8.01E-01
2L_101548_SNP	T	C	0.08633	12	127	0.5929	6.07E-01
2L_101742_SNP	T	C	0.2097	26	98	0.7021	6.88E-01
2L_101841_SNP	A	T	0.1855	23	101	0.4388	4.37E-01
2L_101951_SNP	G	T	0.2248	29	100	0.8339	8.50E-01
2L_102241_INS	TGT	T	0.112	14	111	0.157	1.54E-01
2L_102295_SNP	C	T	0.07914	11	128	0.3303	3.08E-01
2L_102319_SNP	A	C	0.09353	13	126	0.9505	9.40E-01
2L_102328_SNP	T	C	0.07914	11	128	0.5145	5.19E-01
2L_102513_SNP	C	G	0.1102	14	113	0.7553	7.47E-01
2L_102527_SNP	A	C	0.08209	11	123	0.6864	6.70E-01
2L_102611_SNP	T	A	0.09701	13	121	0.634	6.54E-01
2L_102961_SNP	C	T	0.07971	11	127	0.7033	7.15E-01
2L_103074_SNP	T	C	0.07914	11	128	0.4572	4.63E-01
2L_103281_SNP	T	A	0.09701	13	121	0.4789	4.85E-01
2L_103512_SNP	A	T	0.08633	12	127	0.5987	6.07E-01
2L_103619_SNP	C	T	0.08571	12	128	0.5845	5.93E-01
2L_103772_SNP	G	A	0.07746	11	131	0.4971	5.10E-01
2L_103791_SNP	T	C	0.08633	12	127	0.5839	5.91E-01
2L_104159_SNP	A	T	0.07353	10	126	0.861	8.76E-01
2L_104207_SNP	G	T	0.1221	16	115	0.1121	1.05E-01
2L_104249_SNP	C	A	0.2403	31	98	0.149	1.44E-01
2L_104288_SNP	C	T	0.1333	18	117	0.2114	1.97E-01
2L_104361_SNP	C	T	0.2538	33	97	0.1262	1.31E-01
2L_104515_SNP	G	T	0.2879	38	94	0.4698	4.61E-01
2L_104586_SNP	A	G	0.08824	12	124	0.7397	7.23E-01
2L_105603_SNP	A	G	0.05109	7	130	0.7362	7.54E-01
2L_105789_SNP	A	G	0.05036	7	132	0.1077	9.56E-02
2L_106031_SNP	C	T	0.07971	11	127	0.5025	5.06E-01
2L_106253_SNP	T	C	0.1479	21	121	0.2827	2.80E-01
2L_106766_SNP	A	G	0.1168	16	121	0.3636	3.39E-01
2L_106859_SNP	G	A	0.2331	31	102	0.3315	3.38E-01
2L_107086_DEL	AAA	A	0.2481	33	100	0.5862	6.04E-01
2L_107093_INS	T	CGATTG	0.2538	33	97	0.677	7.00E-01
2L_107157_SNP	T	G	0.1176	16	120	0.1841	1.60E-01
2L_107257_SNP	T	A	0.2222	28	98	0.7141	7.39E-01
2L_107389_SNP	T	C	0.1232	17	121	0.1823	1.65E-01
2L_107426_SNP	G	A	0.07857	11	129	0.7158	7.30E-01
2L_107644_SNP	A	G	0.0942	13	125	0.8295	8.26E-01
2L_107775_SNP	T	G	0.06667	9	126	0.5597	5.65E-01
2L_107776_SNP	G	T	0.08029	11	126	0.7684	7.86E-01
2L_107813_SNP	A	T	0.1241	17	120	0.2266	2.06E-01
2L_107951_SNP	C	G	0.1232	17	121	0.09401	8.50E-02
2L_108062_SNP	T	C	0.07353	10	126	0.9613	9.39E-01
2L_108547_SNP	G	A	0.2059	28	108	0.1924	1.95E-01
2L_108968_SNP	A	C	0.1168	16	121	0.2587	2.31E-01
2L_109015_SNP	T	A	0.1232	17	121	0.3473	3.21E-01
2L_109048_SNP	T	C	0.1232	17	121	0.3575	3.36E-01
2L_109090_SNP	A	T	0.07246	10	128	0.5425	5.28E-01
2L_109123_SNP	A	G	0.05036	7	132	0.1797	1.76E-01
2L_109129_SNP	T	G	0.05036	7	132	0.07982	7.83E-02
2L_109167_DEL	C	CCCGGTGACCAAG	0.07634	10	121	0.7543	7.63E-01
2L_109562_SNP	G	C	0.1955	26	107	0.5089	5.15E-01
2L_110212_SNP	G	T	0.4351	57	74	0.2149	2.19E-01
2L_110511_SNP	A	G	0.07914	11	128	0.5145	5.19E-01
2L_110539_SNP	A	G	0.2519	34	101	0.5662	5.76E-01
2L_110593_SNP	A	G	0.07914	11	128	0.5145	5.19E-01
2L_110662_SNP	T	A	0.07194	10	129	0.9505	9.67E-01
2L_111262_SNP	A	G	0.3154	41	89	0.7024	7.27E-01
2L_111525_SNP	C	T	0.1308	17	113	0.3667	3.45E-01
2L_111546_SNP	A	C	0.1418	19	115	0.4946	4.89E-01
2L_111547_SNP	T	C	0.1504	20	113	0.5628	5.70E-01
2L_111618_DEL	A	AGACTTTGGTA	0.1037	14	121	0.4337	4.45E-01
2L_112272_SNP	A	T	0.05	7	133	0.7446	7.60E-01
2L_112337_INS	ACCA	A	0.08527	11	118	0.6901	7.04E-01
2L_112383_SNP	C	T	0.05	7	133	0.7753	7.89E-01
2L_112400_DEL	T	TTT	0.06977	9	120	0.9031	9.23E-01
2L_112460_SNP	C	T	0.1194	16	118	0.4858	4.99E-01
2L_112551_SNP	A	T	0.08633	12	127	0.578	5.84E-01
2L_112601_SNP	A	T	0.08759	12	125	0.4907	5.02E-01
2L_112627_SNP	T	A	0.4403	59	75	0.242	2.50E-01
2L_112636_SNP	T	G	0.1168	16	121	0.2587	2.31E-01
2L_113022_SNP	A	T	0.09353	13	126	0.8217	8.19E-01
2L_113831_SNP	T	A	0.1241	17	120	0.3604	3.37E-01
2L_114004_SNP	A	T	0.1	13	117	0.343	3.26E-01
2L_114437_SNP	C	T	0.09701	13	121	0.785	7.87E-01
2L_114476_SNP	C	G	0.1628	21	108	0.9341	9.62E-01
2L_114577_SNP	T	C	0.08571	12	128	0.5845	5.93E-01
2L_114692_SNP	G	C	0.2016	26	103	0.9501	9.46E-01
2L_114738_SNP	T	G	0.1241	17	120	0.3617	3.39E-01
2L_114763_SNP	G	A	0.08571	12	128	0.5845	5.93E-01
2L_114769_SNP	T	A	0.07971	11	127	0.6565	6.69E-01
2L_114862_SNP	G	A	0.4656	61	70	0.3827	3.76E-01
2L_114980_SNP	T	A	0.07857	11	129	0.6885	7.03E-01
2L_115195_SNP	A	T	0.2615	34	96	0.7361	7.42E-01
2L_115359_SNP	G	A	0.1185	16	119	0.2806	2.61E-01
2L_115614_SNP	C	A	0.07971	11	127	0.8983	8.69E-01
2L_115686_SNP	T	A	0.07914	11	128	0.4572	4.63E-01
2L_115754_SNP	G	C	0.3106	41	91	0.1517	1.53E-01
2L_116032_SNP	T	C	0.2174	30	108	0.2391	2.35E-01
2L_116183_SNP	T	A	0.2148	29	106	0.2015	1.90E-01
2L_116354_SNP	C	A	0.2463	33	101	0.309	3.16E-01
2L_116591_SNP	A	C	0.1241	17	120	0.322	3.17E-01
2L_116764_SNP	G	T	0.06618	9	127	0.9896	9.52E-01
2L_116793_SNP	C	T	0.1493	20	114	0.2348	2.15E-01
2L_116812_SNP	T	C	0.1544	21	115	0.2445	2.27E-01
2L_116823_DEL	C	CGATAGATCGATT	0.08696	12	126	0.6851	7.08E-01
2L_116838_SNP	G	C	0.08029	11	126	0.8969	9.24E-01
2L_116857_SNP	G	T	0.145	19	112	0.5064	4.80E-01
2L_116880_DEL	C	CACACCCAGAAAAATTATGAAATTTCGCGTCCGCATTTACAC	0.07246	10	128	0.829	8.57E-01
2L_116887_SNP	G	A	0.1667	20	100	0.5429	5.23E-01
2L_116906_SNP	A	G	0.175	21	99	0.4043	3.75E-01
2L_116946_SNP	G	T	0.416	52	73	0.2175	2.29E-01
2L_117028_SNP	G	A	0.1053	14	119	0.2865	2.50E-01
2L_117038_SNP	G	C	0.1029	14	122	0.5801	5.65E-01
2L_117055_SNP	A	C	0.05109	7	130	0.7382	7.51E-01
2L_117108_SNP	T	C	0.1278	17	116	0.3996	4.03E-01
2L_117109_SNP	A	T	0.1119	15	119	0.263	2.38E-01
2L_117526_SNP	T	C	0.1716	23	111	0.4476	4.52E-01
2L_118592_SNP	T	C	0.1364	18	114	0.8832	8.91E-01
2L_118851_SNP	A	G	0.1159	16	122	0.4874	4.63E-01
2L_119610_SNP	T	G	0.3953	51	78	0.2503	2.68E-01
2L_119756_SNP	G	A	0.1385	18	112	0.7405	7.36E-01
2L_119950_SNP	T	C	0.08824	12	124	0.5769	5.61E-01
2L_120530_SNP	C	T	0.1176	16	120	0.7281	7.11E-01
2L_120630_DEL	C	AT	0.1783	23	106	0.4017	3.97E-01
2L_120639_INS	CA	C	0.1654	21	106	0.5939	5.96E-01
2L_120995_SNP	T	C	0.1324	18	118	0.7792	7.67E-01
2L_121116_SNP	T	G	0.05839	8	129	0.8018	8.21E-01
2L_121177_SNP	G	A	0.05755	8	131	0.7912	8.09E-01
2L_121386_SNP	C	G	0.05036	7	132	0.9077	9.37E-01
2L_121672_DEL	T	TT	0.3468	43	81	0.238	2.65E-01
2L_121761_SNP	A	T	0.05036	7	132	0.7778	7.92E-01
2L_121830_SNP	A	G	0.1103	15	121	0.5415	5.28E-01
2L_122084_SNP	A	T	0.08029	11	126	0.3559	3.33E-01
2L_122128_SNP	C	T	0.1314	18	119	0.4602	4.60E-01
2L_122484_SNP	C	T	0.0942	13	125	0.6619	6.44E-01
2L_122642_SNP	G	T	0.07246	10	128	0.5513	5.71E-01
2L_122643_SNP	T	G	0.07914	11	128	0.7066	7.32E-01
2L_123591_SNP	G	A	0.4186	54	75	0.3386	3.52E-01
2L_123820_SNP	C	A	0.1176	16	120	0.3292	3.03E-01
2L_124943_SNP	C	T	0.09489	13	124	0.8289	8.27E-01
2L_126302_SNP	G	T	0.05755	8	131	0.5891	6.06E-01
2L_126347_SNP	C	T	0.254	32	94	0.5864	5.95E-01
2L_126531_SNP	A	G	0.3154	41	89	0.3668	3.65E-01
2L_126875_SNP	G	A	0.4769	62	68	0.3547	3.69E-01
2L_126959_SNP	C	T	0.07092	10	131	0.4204	4.25E-01
2L_127224_SNP	T	C	0.07092	10	131	0.4339	4.35E-01
2L_127299_SNP	A	C	0.1168	16	121	0.3881	3.57E-01
2L_127301_SNP	T	A	0.05674	8	133	0.5235	5.27E-01
2L_127497_SNP	C	T	0.2593	35	100	0.6979	6.99E-01
2L_127805_SNP	T	A	0.146	20	117	0.8339	8.01E-01
2L_127975_SNP	C	T	0.07463	10	124	0.9246	9.58E-01
2L_128046_SNP	A	G	0.1406	18	110	0.5648	5.66E-01
2L_128076_INS	GTG	G	0.06154	8	122	0.8397	8.39E-01
2L_128199_SNP	A	C	0.1103	15	121	0.06717	5.42E-02
2L_129204_SNP	T	A	0.07746	11	131	0.8372	8.35E-01
2L_129319_SNP	G	A	0.4769	62	68	0.5072	5.28E-01
2L_129510_SNP	T	C	0.0942	13	125	0.8295	8.26E-01
2L_129720_SNP	C	A	0.1045	14	120	0.5022	4.77E-01
2L_130033_SNP	G	A	0.1135	16	125	0.4223	4.03E-01
2L_130303_SNP	T	G	0.1159	16	122	0.6708	6.48E-01
2L_130390_SNP	T	G	0.08824	12	124	0.603	5.90E-01
2L_130431_SNP	G	C	0.1037	14	121	0.343	3.12E-01
2L_130604_SNP	T	C	0.08824	12	124	0.5622	5.47E-01
2L_130615_SNP	T	C	0.1508	19	107	0.7942	8.05E-01
2L_130820_SNP	A	G	0.1053	14	119	0.7613	7.74E-01
2L_131170_SNP	G	C	0.1846	24	106	0.6009	6.14E-01
2L_131233_SNP	G	T	0.1811	23	104	0.5644	5.83E-01
2L_132010_SNP	C	A	0.288	36	89	0.7678	7.67E-01
2L_132036_SNP	A	G	0.4921	62	64	0.456	4.67E-01
2L_132138_SNP	T	G	0.096	12	113	0.9259	9.37E-01
2L_132312_SNP	G	T	0.2835	36	91	0.7607	7.71E-01
2L_132376_DEL	C	CA	0.1029	14	122	0.386	3.84E-01
2L_132420_SNP	G	C	0.1159	16	122	0.6708	6.48E-01
2L_132590_SNP	A	G	0.2868	39	97	0.6795	6.78E-01
2L_132957_SNP	A	G	0.08889	12	123	0.7026	6.93E-01
2L_134664_SNP	C	G	0.2137	28	103	0.5653	5.32E-01
2L_134746_SNP	A	G	0.1102	14	113	0.5849	6.03E-01
2L_134785_SNP	T	A	0.1172	15	113	0.6496	6.74E-01
2L_134868_SNP	A	G	0.0625	8	120	0.7129	7.30E-01
2L_134871_SNP	A	G	0.2197	29	103	0.5552	5.30E-01
2L_134916_DEL	T	TATATTGATTGAGTATAACCGCGAACTCAATCGCTT	0.2231	29	101	0.8855	9.29E-01
2L_135012_SNP	T	G	0.2273	30	102	0.4958	4.64E-01
2L_135065_INS	ATGTA	A	0.08871	11	113	0.9236	8.80E-01
2L_135071_SNP	T	A	0.096	12	113	0.5559	5.67E-01
2L_135084_SNP	A	T	0.1223	17	122	0.3356	3.10E-01
2L_135369_SNP	T	A	0.2612	35	99	0.793	8.01E-01
2L_135377_SNP	T	C	0.07042	10	132	0.93	8.91E-01
2L_135422_SNP	G	A	0.252	32	95	0.3081	2.98E-01
2L_135684_SNP	G	T	0.08271	11	122	0.9166	8.99E-01
2L_135792_SNP	C	T	0.1102	14	113	0.4633	4.69E-01
2L_135844_SNP	A	C	0.2248	29	100	0.8853	8.85E-01
2L_135931_SNP	G	A	0.4031	52	77	0.6	6.21E-01
2L_135954_SNP	G	T	0.1102	14	113	0.6104	6.33E-01
2L_136169_SNP	A	T	0.4231	55	75	0.5131	5.52E-01
2L_136475_SNP	C	T	0.1029	14	122	0.1777	1.50E-01
2L_136625_SNP	G	A	0.07353	10	126	0.8196	7.89E-01
2L_136655_SNP	A	G	0.2016	26	103	0.3322	2.99E-01
2L_136706_SNP	A	G	0.08088	11	125	0.8641	8.44E-01
2L_136933_SNP	G	A	0.05344	7	124	0.1149	1.10E-01
2L_137303_SNP	A	G	0.2061	27	104	0.698	6.56E-01
2L_138106_DEL	A	AA	0.05042	6	113	0.6414	6.71E-01
2L_138313_SNP	C	T	0.2385	31	99	0.9883	9.78E-01
2L_138350_SNP	A	G	0.2782	37	96	0.8862	8.66E-01
2L_138351_SNP	A	C	0.05634	8	134	0.9034	9.76E-01
2L_138936_SNP	C	T	0.1241	17	120	0.3903	3.68E-01
2L_139376_SNP	C	T	0.1079	15	124	0.5615	5.29E-01
2L_139426_SNP	T	G	0.2846	37	93	0.5088	5.09E-01
2L_139579_SNP	G	C	0.09489	13	124	0.1831	1.66E-01
2L_140315_SNP	A	C	0.06475	9	130	0.712	7.08E-01
2L_140542_SNP	C	G	0.05674	8	133	0.9144	9.04E-01
2L_140689_SNP	C	T	0.3817	50	81	0.5207	5.41E-01
2L_140855_SNP	A	T	0.2362	30	97	0.1401	1.45E-01
2L_141437_SNP	T	C	0.07042	10	132	0.93	8.91E-01
2L_141836_SNP	G	A	0.4924	65	67	0.4041	4.00E-01
2L_142526_SNP	T	A	0.08088	11	125	0.7479	7.34E-01
2L_142608_SNP	A	C	0.05185	7	128	0.7936	7.58E-01
2L_142976_INS	TCCT	T	0.07576	10	122	0.2438	2.46E-01
2L_143327_SNP	T	C	0.1618	22	114	0.5353	5.29E-01
2L_143357_DEL	G	GTG	0.088	11	114	0.3526	3.40E-01
2L_143602_SNP	C	G	0.1691	23	113	0.6444	6.55E-01
2L_143758_SNP	G	A	0.475	57	63	0.5141	5.11E-01
2L_143908_SNP	C	A	0.1642	22	112	0.3698	3.67E-01
2L_144125_SNP	G	C	0.1159	16	122	0.2419	2.13E-01
2L_144127_SNP	T	C	0.1259	17	118	0.6788	6.74E-01
2L_144142_SNP	T	C	0.1556	21	114	0.585	5.76E-01
2L_144188_SNP	G	T	0.1679	23	114	0.4548	4.50E-01
2L_145999_SNP	A	T	0.203	27	106	0.08671	8.35E-02
2L_146040_SNP	T	A	0.07353	10	126	0.8961	8.78E-01
2L_146109_SNP	T	G	0.05714	8	132	0.8871	8.55E-01
2L_146252_SNP	C	G	0.09353	13	126	0.8573	8.55E-01
2L_146284_DEL	T	TT	0.06154	8	122	0.426	4.47E-01
2L_146602_SNP	C	A	0.1314	18	119	0.5003	4.82E-01
2L_146740_INS	C	CC	0.1128	15	118	0.4022	3.86E-01
2L_146768_SNP	T	G	0.1679	23	114	0.3796	3.66E-01
2L_146927_SNP	T	C	0.1304	18	120	0.772	7.60E-01
2L_146987_SNP	A	G	0.1087	15	123	0.3608	3.39E-01
2L_146997_SNP	T	A	0.0963	13	122	0.136	1.21E-01
2L_147102_SNP	T	A	0.2406	32	101	0.465	4.30E-01
2L_147254_SNP	T	C	0.1079	15	124	0.3645	3.45E-01
2L_147688_SNP	C	T	0.3835	51	82	0.4652	4.85E-01
2L_148266_SNP	G	A	0.3481	47	88	0.6341	6.06E-01
2L_149350_SNP	T	G	0.06338	9	133	0.9825	9.98E-01
2L_149664_SNP	C	T	0.07746	11	131	0.04413	4.01E-02
2L_149797_SNP	G	A	0.06716	9	125	0.6006	6.14E-01
2L_150188_SNP	G	A	0.1037	14	121	0.8645	8.31E-01
2L_150371_DEL	C	CATGC	0.08955	12	122	0.7333	6.97E-01
2L_150381_SNP	G	T	0.1095	15	122	0.7665	7.77E-01
2L_150932_SNP	G	T	0.2977	39	92	0.4704	4.63E-01
2L_151022_SNP	T	G	0.4779	65	71	0.4886	5.05E-01
2L_151719_SNP	T	G	0.1357	19	121	0.6169	6.24E-01
2L_151975_SNP	T	C	0.1387	19	118	0.4981	4.73E-01
2L_152212_SNP	T	C	0.05714	8	132	0.4814	4.67E-01
2L_152567_SNP	A	C	0.1439	20	119	0.5411	5.22E-01
2L_153481_SNP	A	G	0.08088	11	125	0.882	8.59E-01
2L_153593_SNP	C	T	0.1241	17	120	0.3357	3.07E-01
2L_153797_SNP	A	G	0.437	59	76	0.7648	7.65E-01
2L_154090_SNP	G	A	0.08029	11	126	0.8802	8.60E-01
2L_154698_SNP	A	C	0.1007	14	125	0.1281	1.12E-01
2L_155303_SNP	T	C	0.1556	21	114	0.2749	2.59E-01
2L_155547_INS	GGTGTATCCAAATTGAACTGAATTTG	G	0.3917	47	73	0.6416	6.77E-01
2L_155691_SNP	C	G	0.1007	14	125	0.09361	8.09E-02
2L_155961_SNP	G	T	0.4552	61	73	0.3229	3.29E-01
2L_156084_SNP	G	T	0.1176	16	120	0.5839	5.96E-01
2L_156085_SNP	A	C	0.125	17	119	0.5702	5.86E-01
2L_156640_SNP	T	C	0.08759	12	125	0.4958	4.91E-01
2L_156675_SNP	C	G	0.1176	16	120	0.7744	7.75E-01
2L_157017_SNP	G	C	0.1159	16	122	0.2419	2.18E-01
2L_157709_SNP	T	A	0.4074	55	80	0.6286	6.40E-01
2L_157831_SNP	C	A	0.3806	51	83	0.9288	9.02E-01
2L_158488_SNP	C	T	0.1223	17	122	0.3356	3.10E-01
2L_158751_SNP	C	T	0.08759	12	125	0.5275	5.21E-01
2L_158812_SNP	A	T	0.1168	16	121	0.3437	3.20E-01
2L_158838_SNP	G	A	0.197	26	106	0.6529	6.69E-01
2L_158894_SNP	G	A	0.4729	61	68	0.5476	5.44E-01
2L_159531_SNP	T	C	0.4809	63	68	0.4261	4.40E-01
2L_160053_INS	AAT	A	0.1085	14	115	0.4992	4.78E-01
2L_160059_SNP	T	A	0.1102	14	113	0.5949	5.85E-01
2L_160228_SNP	T	C	0.4206	53	73	0.3508	3.79E-01
2L_160301_SNP	A	G	0.1037	14	121	0.3397	3.11E-01
2L_160380_SNP	A	G	0.1232	17	121	0.6631	6.87E-01
2L_161508_SNP	A	C	0.07407	10	125	0.7407	7.67E-01
2L_161570_SNP	G	A	0.1333	18	117	0.8914	8.96E-01
2L_161983_SNP	C	G	0.125	17	119	0.3102	2.82E-01
2L_163274_SNP	A	G	0.0597	8	126	0.3799	3.69E-01
2L_163360_SNP	A	G	0.06338	9	133	0.7394	7.36E-01
2L_163427_SNP	A	G	0.06338	9	133	0.9825	9.98E-01
2L_163428_SNP	A	G	0.06383	9	132	0.9842	1.00E+00
2L_163516_SNP	C	A	0.06667	9	126	0.8522	8.76E-01
2L_163611_SNP	G	T	0.4462	58	72	0.5579	5.80E-01
2L_163880_SNP	A	T	0.163	22	113	0.2773	2.72E-01
2L_163881_SNP	C	A	0.1704	23	112	0.275	2.71E-01
2L_164524_DEL	AAGA	A	0.2957	34	81	0.5083	4.57E-01
2L_164690_SNP	A	C	0.2121	28	104	0.2824	2.38E-01
2L_164734_SNP	A	G	0.1232	17	121	0.3358	3.09E-01
2L_165141_SNP	T	C	0.1053	14	119	0.3926	3.61E-01
2L_165228_SNP	A	T	0.1818	24	108	0.215	1.71E-01
2L_165233_SNP	C	A	0.1791	24	110	0.1778	1.36E-01
2L_165314_SNP	T	C	0.2031	26	102	0.2538	2.10E-01
2L_165675_SNP	T	A	0.303	40	92	0.466	4.58E-01
2L_165985_SNP	T	C	0.2	27	108	0.1565	1.51E-01
2L_166000_INS	AAAGCGTCTGTTCTTA	A	0.1985	27	109	0.168	1.63E-01
2L_166027_SNP	A	G	0.2044	28	109	0.1278	1.22E-01
2L_166246_DEL	A	AGGGGGCTGGTGGACGA	0.09524	12	114	0.3676	3.85E-01
2L_167152_SNP	A	G	0.4961	64	65	0.5518	5.71E-01
2L_167271_SNP	G	T	0.1679	22	109	0.569	5.65E-01
2L_167585_SNP	T	C	0.07377	9	113	0.198	1.61E-01
2L_168306_SNP	T	C	0.2279	31	105	0.3711	3.74E-01
2L_168605_SNP	G	C	0.2769	36	94	0.2635	2.78E-01
2L_168867_SNP	G	A	0.2441	31	96	0.2739	2.80E-01
2L_169089_SNP	C	T	0.2339	29	95	0.634	6.30E-01
2L_169095_SNP	T	A	0.24	30	95	0.7261	7.37E-01
2L_169163_SNP	T	A	0.272	34	91	0.2386	2.50E-01
2L_169468_SNP	A	G	0.2348	31	101	0.3735	3.64E-01
2L_169823_DEL	C	CT	0.2459	30	92	0.2945	3.01E-01
2L_170020_SNP	G	A	0.2308	30	100	0.3126	2.99E-01
2L_170176_SNP	T	G	0.3106	41	91	0.1822	1.90E-01
2L_170867_SNP	A	G	0.08088	11	125	0.8723	8.52E-01
2L_170878_DEL	A	AT	0.4127	52	74	0.4081	4.36E-01
2L_170881_MNP	TTT	AAG	0.4173	53	74	0.2751	2.93E-01
2L_170896_SNP	T	G	0.08088	11	125	0.9276	9.08E-01
2L_171047_SNP	T	A	0.379	47	77	0.4927	5.23E-01
2L_171345_SNP	G	C	0.1811	23	104	0.56	5.43E-01
2L_171348_SNP	A	C	0.379	47	77	0.4853	4.96E-01
2L_171376_SNP	G	A	0.05185	7	128	0.5695	5.69E-01
2L_171443_SNP	G	C	0.08088	11	125	0.5558	5.45E-01
2L_171550_SNP	T	A	0.3712	49	83	0.2342	2.40E-01
2L_171719_SNP	C	T	0.3953	51	78	0.09154	9.87E-02
2L_171817_SNP	A	G	0.05147	7	129	0.9522	9.41E-01
2L_172063_SNP	T	C	0.4211	56	77	0.4388	4.50E-01
2L_172088_SNP	G	A	0.3496	43	80	0.6483	6.46E-01
2L_172166_SNP	A	C	0.4409	56	71	0.1448	1.53E-01
2L_172220_SNP	T	C	0.07463	10	124	0.7882	7.67E-01
2L_172312_SNP	G	T	0.05469	7	121	0.9021	9.31E-01
2L_172459_SNP	G	T	0.4141	53	75	0.449	4.57E-01
2L_172499_SNP	A	T	0.08148	11	124	0.5807	5.70E-01
2L_172514_SNP	A	T	0.163	22	113	0.5066	4.99E-01
2L_173076_SNP	G	C	0.05109	7	130	0.3035	3.10E-01
2L_173109_SNP	T	C	0.08148	11	124	0.8767	8.56E-01
2L_173124_SNP	T	C	0.05755	8	131	0.4441	4.53E-01
2L_173139_SNP	C	G	0.08029	11	126	0.867	8.47E-01
2L_173340_SNP	T	C	0.1259	17	118	0.2695	2.76E-01
2L_173413_SNP	A	T	0.08824	12	124	0.393	3.97E-01
2L_173572_DEL	T	TAT	0.07353	10	126	0.313	3.03E-01
2L_173627_SNP	G	T	0.1079	15	124	0.36	3.32E-01
2L_173761_SNP	G	A	0.07463	10	124	0.9702	9.61E-01
2L_174102_SNP	A	C	0.1481	20	115	0.3532	3.55E-01
2L_174200_SNP	A	G	0.1397	19	117	0.8708	8.75E-01
2L_174683_DEL	G	GCGTCAG	0.06818	9	123	0.613	6.47E-01
2L_174853_SNP	A	C	0.08333	11	121	0.2256	2.22E-01
2L_176142_DEL	T	TATGCT	0.112	14	111	0.3529	3.55E-01
2L_176261_SNP	T	A	0.08955	12	122	0.554	5.44E-01
2L_176384_SNP	A	T	0.1034	12	104	0.9054	8.97E-01
2L_176786_SNP	A	T	0.06923	9	121	0.6145	6.33E-01
2L_176875_SNP	A	G	0.0916	12	119	0.2665	2.77E-01
2L_177080_SNP	A	C	0.2791	36	93	0.3369	3.61E-01
2L_177121_SNP	A	T	0.08088	11	125	0.5333	5.39E-01
2L_177230_DEL	C	CC	0.06716	9	125	0.3898	3.91E-01
2L_177565_SNP	A	C	0.3228	41	86	0.4743	4.85E-01
2L_177983_SNP	G	C	0.06818	9	123	0.2902	2.98E-01
2L_178182_DEL	T	TCTATATCCGTACGCGCAGAGT	0.06818	9	123	0.3473	3.56E-01
2L_178205_SNP	G	A	0.0963	13	122	0.3187	3.28E-01
2L_178207_SNP	T	A	0.0963	13	122	0.3187	3.28E-01
2L_178210_SNP	T	G	0.08088	11	125	0.8607	8.40E-01
2L_178467_INS	AA	A	0.1967	24	98	0.4165	4.19E-01
2L_178666_SNP	T	A	0.06569	9	128	0.7991	7.84E-01
2L_179473_SNP	A	G	0.1095	15	122	0.3526	3.21E-01
2L_179511_DEL	C	CTTTGTTTGTCGCATACCTTGGACACACATC	0.1301	16	107	0.3579	3.85E-01
2L_179837_SNP	G	A	0.1087	15	123	0.4713	4.44E-01
2L_180019_INS	CCAAC	C	0.2143	27	99	0.9489	9.17E-01
2L_180041_DEL	T	TTTTGT	0.08571	12	128	0.9013	8.90E-01
2L_180135_SNP	T	A	0.08148	11	124	0.4652	4.60E-01
2L_180137_SNP	T	A	0.05926	8	127	0.07676	7.69E-02
2L_180293_DEL	G	GG	0.05303	7	125	0.8335	8.71E-01
2L_180439_SNP	T	G	0.07937	10	116	0.945	9.61E-01
2L_181027_DEL	A	AAGCATGGC	0.06618	9	127	0.6565	6.31E-01
2L_181586_SNP	G	T	0.08824	12	124	0.5445	5.39E-01
2L_181669_SNP	A	G	0.07407	10	125	0.9543	9.28E-01
2L_181671_SNP	A	G	0.07519	10	123	0.3229	3.11E-01
2L_181674_INS	TT	T	0.06767	9	124	0.8797	9.04E-01
2L_181676_DEL	T	TACTCA	0.06767	9	124	0.7153	6.79E-01
2L_182065_SNP	A	G	0.09524	12	114	0.4199	3.89E-01
2L_182145_SNP	C	A	0.0963	13	122	0.4169	3.77E-01
2L_182298_SNP	C	A	0.2061	27	104	0.4823	4.43E-01
2L_182504_SNP	A	C	0.07353	10	126	0.7254	7.16E-01
2L_182511_SNP	G	A	0.208	26	99	0.826	8.16E-01
2L_182542_DEL	G	GA	0.189	24	103	0.6639	6.46E-01
2L_182585_SNP	G	C	0.2121	28	104	0.8005	7.60E-01
2L_182725_SNP	G	A	0.4231	55	75	0.4449	4.64E-01
2L_182747_SNP	C	G	0.08029	11	126	0.3728	3.68E-01
2L_183336_SNP	C	A	0.08148	11	124	0.8767	8.55E-01
2L_183362_SNP	C	T	0.06767	9	124	0.333	3.51E-01
2L_183468_DEL	C	CATAC	0.05303	7	125	0.8816	8.37E-01
2L_183474_DEL	T	TTCGT	0.07194	10	129	0.6886	6.83E-01
2L_183548_SNP	A	C	0.08759	12	125	0.5439	5.38E-01
2L_183595_SNP	A	G	0.07246	10	128	0.7521	7.53E-01
2L_183672_SNP	G	A	0.1168	16	121	0.05317	4.61E-02
2L_184886_SNP	T	C	0.07463	10	124	0.6366	6.08E-01
2L_186136_SNP	G	T	0.4427	58	73	0.1731	1.93E-01
2L_186484_SNP	A	G	0.0963	13	122	0.3187	3.28E-01
2L_187311_SNP	C	G	0.1232	17	121	0.6215	5.91E-01
2L_187432_SNP	G	C	0.08209	11	123	0.3164	3.24E-01
2L_187808_SNP	C	A	0.08696	12	126	0.4527	4.69E-01
2L_188626_SNP	T	C	0.1159	16	122	0.9923	9.65E-01
2L_189403_SNP	G	C	0.1168	16	121	0.5529	5.35E-01
2L_189529_SNP	A	T	0.08148	11	124	0.4128	4.01E-01
2L_190152_SNP	T	C	0.05224	7	127	0.6118	5.69E-01
2L_190298_SNP	A	G	0.1223	17	122	0.5709	5.41E-01
2L_190466_SNP	C	T	0.1223	17	122	0.3796	3.45E-01
2L_191954_SNP	T	C	0.0963	13	122	0.293	3.11E-01
2L_192088_SNP	A	G	0.07194	10	129	0.753	7.28E-01
2L_192412_SNP	G	A	0.1286	18	122	0.4926	4.66E-01
2L_192484_SNP	T	C	0.1232	17	121	0.3883	3.59E-01
2L_192594_SNP	G	A	0.2481	32	97	0.1772	1.86E-01
2L_193405_SNP	G	C	0.05714	8	132	0.2268	2.41E-01
2L_194051_SNP	A	T	0.0963	13	122	0.3062	3.14E-01
2L_194568_SNP	A	G	0.08696	12	126	0.527	5.20E-01
2L_194601_SNP	T	C	0.1159	16	122	0.896	8.71E-01
2L_194639_SNP	A	G	0.07353	10	126	0.8961	8.78E-01
2L_194865_SNP	A	G	0.4341	56	73	0.1592	1.68E-01
2L_195338_SNP	C	T	0.2593	35	100	0.1554	1.56E-01
2L_196408_SNP	T	C	0.07801	11	130	0.8256	8.27E-01
2L_197423_SNP	C	A	0.06522	9	129	0.282	2.86E-01
2L_198455_SNP	G	C	0.09091	12	120	0.1977	2.02E-01
2L_198542_SNP	C	A	0.09091	12	120	0.4877	5.07E-01
2L_198768_SNP	T	C	0.09701	13	121	0.7197	7.55E-01
2L_198822_SNP	C	A	0.1214	17	123	0.3346	3.10E-01
2L_199618_SNP	T	A	0.07407	10	125	0.943	9.79E-01
2L_199764_SNP	T	C	0.06667	9	126	0.9497	9.85E-01
2L_200342_SNP	T	C	0.3382	46	90	0.4673	4.67E-01
2L_200401_SNP	T	C	0.1295	18	121	0.5061	4.79E-01
2L_200632_SNP	A	G	0.07407	10	125	0.9353	9.71E-01
2L_200947_SNP	C	T	0.1295	18	121	0.4882	4.60E-01
2L_202154_SNP	A	G	0.07194	10	129	0.7061	6.97E-01
2L_202987_SNP	T	C	0.1818	22	99	0.9724	9.76E-01
2L_202988_SNP	A	T	0.1667	20	100	0.9364	9.35E-01
2L_203018_SNP	A	T	0.07752	10	119	0.9973	9.80E-01
2L_203030_SNP	A	G	0.1111	14	112	0.7035	6.60E-01
2L_203925_SNP	A	G	0.1241	17	120	0.7674	7.42E-01
2L_203977_SNP	T	G	0.2214	29	102	0.715	7.34E-01
2L_204384_SNP	T	C	0.06667	9	126	0.9251	9.56E-01
2L_204574_SNP	A	G	0.08029	11	126	0.4926	4.82E-01
2L_204925_SNP	C	A	0.1295	18	121	0.4749	4.48E-01
2L_204987_SNP	A	T	0.07353	10	126	0.9184	9.51E-01
2L_206208_INS	TT	T	0.4545	55	66	0.11	1.23E-01
2L_206256_SNP	G	T	0.1022	14	123	0.0321	2.46E-02
2L_206484_SNP	G	T	0.05674	8	133	0.4125	4.00E-01
2L_206592_SNP	A	G	0.1176	16	120	0.5913	5.60E-01
2L_206999_SNP	A	G	0.1151	16	123	0.7337	7.03E-01
2L_207201_DEL	A	AAA	0.07576	10	122	0.8709	8.78E-01
2L_207688_SNP	A	T	0.1014	14	124	0.625	6.04E-01
2L_208335_SNP	T	A	0.4844	62	66	0.4025	4.17E-01
2L_208644_SNP	G	A	0.07299	10	127	0.9365	9.71E-01
2L_208730_SNP	C	T	0.186	24	105	0.7512	7.48E-01
2L_209053_SNP	C	T	0.07407	10	125	0.859	8.77E-01
2L_209694_SNP	T	G	0.09489	13	124	0.771	7.67E-01
2L_210441_SNP	G	C	0.07143	10	130	0.7126	7.04E-01
2L_210678_SNP	T	C	0.09489	13	124	0.1721	1.85E-01
2L_210726_SNP	C	T	0.246	31	95	0.7504	7.58E-01
2L_210762_SNP	G	A	0.125	17	119	0.6216	6.01E-01
2L_210980_SNP	A	G	0.08889	12	123	0.5284	5.12E-01
2L_210991_SNP	A	T	0.09489	13	124	0.771	7.67E-01
2L_211043_DEL	T	TT	0.07519	10	123	0.6466	6.14E-01
2L_211139_SNP	A	C	0.1232	17	121	0.5886	5.57E-01
2L_211264_SNP	C	T	0.08889	12	123	0.6212	6.09E-01
2L_211371_SNP	G	C	0.1654	22	111	0.672	6.49E-01
2L_211501_SNP	C	T	0.375	48	80	0.7668	7.44E-01
2L_211587_SNP	G	T	0.1159	16	122	0.5608	5.26E-01
2L_212116_SNP	A	C	0.05185	7	128	0.7379	6.97E-01
2L_212317_SNP	T	A	0.1654	22	111	0.7118	6.86E-01
2L_213403_SNP	G	A	0.09489	13	124	0.771	7.67E-01
2L_213547_SNP	A	G	0.1214	17	123	0.06295	5.19E-02
2L_213642_SNP	T	A	0.05147	7	129	0.754	7.76E-01
2L_214057_SNP	C	T	0.3846	50	80	0.6264	6.32E-01
2L_214167_SNP	T	C	0.05839	8	129	0.6179	5.76E-01
2L_214264_SNP	A	C	0.1151	16	123	0.7337	7.03E-01
2L_214861_SNP	T	C	0.05926	8	127	0.7893	7.47E-01
2L_215007_SNP	T	A	0.07801	11	130	0.8256	8.27E-01
2L_215060_SNP	T	C	0.05882	8	128	0.7653	7.22E-01
2L_215171_SNP	T	C	0.254	32	94	0.4097	4.28E-01
2L_215720_SNP	A	G	0.07519	10	123	0.3243	3.38E-01
2L_215900_SNP	C	A	0.3607	44	78	0.7112	7.15E-01
2L_216052_SNP	A	C	0.4016	51	76	0.4092	4.15E-01
2L_216721_SNP	C	G	0.07857	11	129	0.5263	5.24E-01
2L_216918_SNP	C	T	0.313	41	90	0.2779	2.77E-01
2L_217179_SNP	A	G	0.2955	39	93	0.5962	5.85E-01
2L_218000_SNP	G	C	0.08148	11	124	0.6123	6.14E-01
2L_218012_SNP	T	C	0.08824	12	124	0.6018	6.18E-01
2L_218380_SNP	A	G	0.1007	14	125	0.7404	7.15E-01
2L_218490_SNP	T	C	0.1079	15	124	0.6045	5.84E-01
2L_218908_SNP	G	A	0.2366	31	100	0.6215	5.87E-01
2L_219091_SNP	C	T	0.1176	16	120	0.07822	6.63E-02
2L_219102_SNP	A	T	0.3893	51	80	0.3253	3.16E-01
2L_219124_SNP	T	C	0.2556	34	99	0.439	4.33E-01
2L_219902_SNP	T	G	0.1194	16	118	0.2231	2.05E-01
2L_220226_SNP	C	T	0.4511	60	73	0.6319	6.59E-01
2L_220338_DEL	T	TA	0.08029	11	126	0.8802	8.60E-01
2L_220651_SNP	C	T	0.1583	19	101	0.2391	2.33E-01
2L_220686_SNP	T	C	0.1691	23	113	0.684	6.58E-01
2L_220693_SNP	C	G	0.2045	27	105	0.1469	1.50E-01
2L_220721_SNP	T	G	0.06015	8	125	0.8688	8.99E-01
2L_220765_SNP	C	G	0.2121	28	104	0.2891	3.16E-01
2L_220777_SNP	T	C	0.07194	10	129	0.2964	2.83E-01
2L_220793_SNP	A	G	0.05036	7	132	0.6113	6.00E-01
2L_220870_SNP	A	T	0.163	22	113	0.6716	6.52E-01
2L_220875_SNP	A	G	0.1691	23	113	0.684	6.58E-01
2L_220885_SNP	G	T	0.0963	13	122	0.3187	3.28E-01
2L_220938_SNP	T	G	0.1212	16	116	0.9295	9.27E-01
2L_220983_SNP	C	T	0.08824	12	124	0.5589	5.55E-01
2L_221124_SNP	A	T	0.08696	12	126	0.5105	5.03E-01
2L_221136_SNP	G	C	0.4609	59	69	0.4738	4.65E-01
2L_221192_SNP	A	C	0.1194	16	118	0.5373	5.38E-01
2L_221211_MNP	CCAGTG	AACCCT	0.08209	11	123	0.4498	4.59E-01
2L_221336_SNP	C	T	0.06383	9	132	0.4229	4.20E-01
2L_221542_SNP	A	C	0.05	7	133	0.2008	1.87E-01
2L_222148_SNP	T	G	0.1079	15	124	0.6153	5.93E-01
2L_222273_SNP	C	A	0.4462	58	72	0.1574	1.60E-01
2L_222410_SNP	A	G	0.4733	62	69	0.07115	7.02E-02
2L_222423_SNP	T	G	0.08029	11	126	0.5662	5.58E-01
2L_222501_SNP	T	C	0.4846	63	67	0.04742	5.88E-02
2L_222654_DEL	A	ATAA	0.07752	10	119	0.6316	6.30E-01
2L_222736_SNP	A	C	0.06767	9	124	0.2059	2.08E-01
2L_222757_SNP	A	G	0.1223	17	122	0.3703	3.45E-01
2L_222765_SNP	T	C	0.1912	26	110	0.5107	4.93E-01
2L_222797_SNP	C	A	0.08088	11	125	0.4425	4.58E-01
2L_223073_SNP	G	A	0.07353	10	126	0.1794	1.82E-01
2L_223369_SNP	A	G	0.05926	8	127	0.7997	7.59E-01
2L_223724_SNP	G	C	0.05674	8	133	0.4379	4.37E-01
2L_223731_SNP	A	T	0.4308	56	74	0.3874	3.75E-01
2L_223793_SNP	G	C	0.06522	9	129	0.9708	9.89E-01
2L_223843_SNP	C	T	0.4318	57	75	0.2387	2.40E-01
2L_224091_SNP	A	G	0.32	40	85	0.5416	5.24E-01
2L_224599_DEL	G	GTTA	0.1024	13	114	0.7382	7.30E-01
2L_224617_SNP	G	T	0.1429	19	114	0.8517	8.63E-01
2L_224707_SNP	A	G	0.1095	15	122	0.4574	4.69E-01
2L_224947_SNP	T	C	0.1119	15	119	0.887	9.34E-01
2L_224964_SNP	G	T	0.0963	13	122	0.5877	5.67E-01
2L_225718_SNP	T	A	0.4924	65	67	0.2954	2.73E-01
2L_225894_SNP	C	T	0.06202	8	121	0.4765	4.34E-01
2L_225926_SNP	G	T	0.09559	13	123	0.7848	7.80E-01
2L_225944_SNP	T	G	0.09559	13	123	0.7731	7.68E-01
2L_226406_SNP	T	A	0.07874	10	117	0.2692	2.65E-01
2L_226835_SNP	T	C	0.4962	66	67	0.2996	2.84E-01
2L_226904_SNP	T	A	0.2609	36	102	0.5963	5.60E-01
2L_227221_SNP	C	A	0.4341	56	73	0.4295	4.04E-01
2L_227294_SNP	C	T	0.06667	9	126	0.631	6.55E-01
2L_227878_SNP	A	G	0.08271	11	122	0.6602	6.91E-01
2L_228069_SNP	T	G	0.08209	11	123	0.8713	8.58E-01
2L_228194_SNP	A	G	0.4242	56	76	0.3104	2.82E-01
2L_228336_SNP	T	C	0.4885	64	67	0.1863	1.70E-01
2L_228339_SNP	A	T	0.4297	55	73	0.1731	1.44E-01
2L_228351_SNP	A	G	0.3233	43	90	0.6015	5.81E-01
2L_228842_SNP	C	A	0.1151	16	123	0.4137	3.97E-01
2L_228903_SNP	C	T	0.2836	38	96	0.5518	5.09E-01
2L_229060_SNP	G	A	0.1022	14	123	0.5606	5.37E-01
2L_229424_SNP	G	T	0.2761	37	97	0.6656	6.27E-01
2L_229557_INS	ATA	A	0.3689	45	77	0.7456	7.35E-01
2L_229840_SNP	A	T	0.06618	9	127	0.9049	9.34E-01
2L_229849_SNP	T	C	0.3158	42	91	0.3233	3.21E-01
2L_229857_INS	AACA	A	0.124	15	106	0.6154	6.08E-01
2L_230287_SNP	G	A	0.2331	31	102	0.7967	8.23E-01
2L_230967_SNP	A	G	0.07353	10	126	0.05708	5.45E-02
2L_231324_SNP	T	A	0.125	15	105	0.4985	4.80E-01
2L_231328_SNP	A	T	0.05785	7	114	0.05565	4.80E-02
2L_231396_SNP	G	A	0.07519	10	123	0.4054	3.95E-01
2L_231821_SNP	G	T	0.2171	28	101	0.5897	6.03E-01
2L_232131_SNP	T	A	0.4526	62	75	0.6485	6.20E-01
2L_232148_SNP	G	T	0.1791	24	110	0.4121	4.18E-01
2L_232153_SNP	G	T	0.1791	24	110	0.4121	4.18E-01
2L_232173_INS	TGGTT	T	0.1789	22	101	0.9105	9.17E-01
2L_232212_SNP	G	T	0.1955	26	107	0.6375	6.53E-01
2L_232439_SNP	A	G	0.09559	13	123	0.6092	6.35E-01
2L_232505_SNP	C	A	0.2443	32	99	0.684	7.39E-01
2L_232506_SNP	A	C	0.2481	33	100	0.8048	8.56E-01
2L_233114_SNP	T	A	0.2132	29	107	0.7273	7.86E-01
2L_233566_SNP	T	G	0.05072	7	131	0.2754	2.58E-01
2L_233746_SNP	T	C	0.3433	46	88	0.5691	5.39E-01
2L_234226_DEL	T	TT	0.4322	51	67	0.3026	3.03E-01
2L_234412_SNP	C	T	0.4887	65	68	0.4558	4.43E-01
2L_234757_SNP	T	C	0.08696	12	126	0.8249	8.05E-01
2L_235762_SNP	A	G	0.05882	8	128	0.07784	7.49E-02
2L_235852_SNP	A	T	0.3206	42	89	0.05772	7.46E-02
2L_236321_SNP	T	C	0.06383	9	132	0.7188	7.25E-01
2L_236383_SNP	A	G	0.2748	36	95	0.3015	2.93E-01
2L_236608_SNP	T	A	0.2727	36	96	0.1498	1.50E-01
2L_236757_SNP	G	C	0.2803	37	95	0.0416	4.32E-02
2L_236866_SNP	A	G	0.291	39	95	0.08151	8.37E-02
2L_236923_SNP	G	C	0.2879	38	94	0.08859	9.02E-02
2L_237203_SNP	G	A	0.3282	43	88	0.1906	1.90E-01
2L_237673_SNP	C	T	0.3465	44	83	0.4363	4.38E-01
2L_238198_SNP	A	G	0.06818	9	123	0.9718	9.89E-01
2L_239063_SNP	C	G	0.07407	10	125	0.9999	9.89E-01
2L_239724_SNP	A	T	0.06716	9	125	0.2205	1.98E-01
2L_239989_SNP	A	G	0.3615	47	83	0.4486	5.05E-01
2L_240610_SNP	T	A	0.05109	7	130	0.3061	3.19E-01
2L_241407_SNP	A	G	0.06522	9	129	0.6712	6.78E-01
2L_242137_SNP	A	G	0.4173	53	74	0.421	4.37E-01
2L_242159_SNP	C	A	0.1641	21	107	0.6084	6.18E-01
2L_242233_SNP	C	T	0.2353	32	104	0.5468	5.04E-01
2L_242336_SNP	G	A	0.4242	56	76	0.4428	4.65E-01
2L_242798_SNP	C	A	0.4135	55	78	0.5145	5.38E-01
2L_242818_SNP	A	G	0.08696	12	126	0.527	5.20E-01
2L_242916_SNP	A	G	0.05714	8	132	0.1789	1.79E-01
2L_243079_SNP	G	A	0.08889	12	123	0.5554	5.46E-01
2L_243207_SNP	T	C	0.4186	54	75	0.4299	4.49E-01
2L_243574_SNP	G	T	0.4351	57	74	0.4153	4.37E-01
2L_243679_SNP	G	A	0.4154	54	76	0.6419	6.71E-01
2L_243708_SNP	T	C	0.1567	21	113	0.3841	3.72E-01
2L_243732_SNP	C	A	0.4242	56	76	0.5205	5.49E-01
2L_243824_SNP	G	A	0.424	53	72	0.2412	2.53E-01
2L_244076_INS	AT	A	0.4016	51	76	0.6496	6.84E-01
2L_244079_DEL	G	GCAGTGCA	0.374	46	77	0.3713	3.87E-01
2L_244088_SNP	G	A	0.4122	54	77	0.3259	3.45E-01
2L_244268_SNP	G	A	0.4341	56	73	0.3753	4.10E-01
2L_244368_SNP	A	T	0.4231	55	75	0.468	4.95E-01
2L_244878_SNP	A	T	0.2857	38	95	0.593	5.81E-01
2L_244894_SNP	C	T	0.2707	36	97	0.6615	6.59E-01
2L_245384_SNP	T	C	0.08029	11	126	0.3979	3.86E-01
2L_245410_SNP	G	A	0.08696	12	126	0.527	5.20E-01
2L_246001_SNP	C	T	0.4141	53	75	0.315	3.30E-01
2L_246165_SNP	A	G	0.08889	12	123	0.5584	5.50E-01
2L_246173_SNP	A	G	0.4211	56	77	0.4785	5.01E-01
2L_246490_SNP	C	G	0.1071	15	125	0.6395	6.17E-01
2L_246853_SNP	G	A	0.07407	10	125	0.6173	6.33E-01
2L_246872_SNP	T	A	0.1007	14	125	0.604	5.78E-01
2L_246902_DEL	A	ACCAAAAGCAAA	0.07353	10	126	0.8196	7.89E-01
2L_246941_SNP	A	G	0.06667	9	126	0.8928	8.71E-01
2L_247381_SNP	A	G	0.05303	7	125	0.9291	9.42E-01
2L_247502_SNP	G	C	0.08696	12	126	0.527	5.20E-01
2L_248106_DEL	C	CC	0.4017	47	70	0.9955	9.74E-01
2L_248750_SNP	T	G	0.1007	14	125	0.8744	8.35E-01
2L_248839_SNP	G	A	0.163	22	113	0.3797	3.72E-01
2L_250367_DEL	T	TT	0.08088	11	125	0.5191	4.97E-01
2L_250795_SNP	A	C	0.06522	9	129	0.4255	4.38E-01
2L_250829_SNP	A	T	0.06522	9	129	0.4255	4.38E-01
2L_250924_DEL	T	TT	0.1007	14	125	0.4975	4.72E-01
2L_250955_SNP	C	T	0.4409	56	71	0.5569	5.89E-01
2L_250993_SNP	A	C	0.1145	15	116	0.6846	6.59E-01
2L_250994_SNP	G	A	0.1128	15	118	0.6839	6.61E-01
2L_252197_SNP	A	T	0.09375	12	116	0.6197	6.39E-01
2L_252204_SNP	C	T	0.1	13	117	0.4581	4.70E-01
2L_252392_SNP	A	T	0.1016	13	115	0.4226	4.43E-01
2L_252466_SNP	T	G	0.1029	14	122	0.7845	7.71E-01
2L_252572_DEL	C	CAATC	0.05303	7	125	0.4859	4.86E-01
2L_253948_SNP	A	C	0.08209	11	123	0.576	5.67E-01
2L_254355_SNP	C	G	0.1367	19	120	0.2191	2.16E-01
2L_254434_SNP	C	A	0.1295	18	121	0.312	3.12E-01
2L_254456_SNP	G	A	0.1241	17	120	0.364	3.70E-01
2L_254801_SNP	G	A	0.08889	12	123	0.5136	5.05E-01
2L_255153_DEL	ACA	A	0.2913	37	90	0.9364	9.70E-01
2L_255222_INS	AAAT	G	0.4135	55	78	0.522	5.46E-01
2L_255265_SNP	T	A	0.4104	55	79	0.5484	5.75E-01
2L_255330_INS	AAA	T	0.2615	34	96	0.619	6.54E-01
2L_255337_SNP	A	C	0.2636	34	95	0.5985	6.32E-01
2L_255340_SNP	A	C	0.2636	34	95	0.5894	6.23E-01
2L_255344_SNP	A	T	0.2558	33	96	0.5837	6.06E-01
2L_255352_SNP	A	C	0.254	32	94	0.6993	7.25E-01
2L_255359_SNP	A	T	0.2558	33	96	0.703	7.41E-01
2L_255375_DEL	T	TC	0.1007	14	125	0.8189	7.80E-01
2L_255379_SNP	A	G	0.1007	14	125	0.8651	8.32E-01
2L_255398_SNP	T	C	0.4179	56	78	0.6262	6.55E-01
2L_255472_SNP	A	G	0.1007	14	125	0.6976	6.95E-01
2L_255485_SNP	C	T	0.4127	52	74	0.671	6.93E-01
2L_255487_SNP	A	C	0.2812	36	92	0.8837	9.09E-01
2L_255539_SNP	C	T	0.4361	58	75	0.7734	8.01E-01
2L_255540_SNP	A	C	0.08955	12	122	0.5328	5.22E-01
2L_255952_SNP	A	G	0.2222	28	98	0.4467	4.27E-01
2L_256133_SNP	G	A	0.1407	19	116	0.5145	4.81E-01
2L_256339_SNP	A	G	0.2326	30	99	0.425	4.29E-01
2L_256799_SNP	A	G	0.07353	10	126	0.3909	3.86E-01
2L_256884_SNP	G	A	0.09489	13	124	0.4153	4.04E-01
2L_256993_SNP	A	G	0.1286	18	122	0.5113	4.84E-01
2L_257534_SNP	C	G	0.07746	11	131	0.1903	2.00E-01
2L_257604_DEL	T	TGAT	0.2683	33	90	0.8564	8.00E-01
2L_257656_SNP	T	C	0.4646	59	68	0.3838	3.80E-01
2L_257694_SNP	A	G	0.08088	11	125	0.1954	1.96E-01
2L_257816_DEL	A	AGTGGAAA	0.459	56	66	0.1756	1.63E-01
2L_257880_SNP	C	G	0.4656	61	70	0.1017	1.10E-01
2L_258078_INS	AAA	A	0.07692	10	120	0.271	2.72E-01
2L_258079_DEL	G	GGAGGC	0.07692	10	120	0.271	2.72E-01
2L_258344_SNP	T	G	0.08271	11	122	0.4324	4.09E-01
2L_258379_SNP	A	G	0.2206	30	106	0.3102	2.88E-01
2L_258459_SNP	G	T	0.2941	40	96	0.1162	1.14E-01
2L_258575_SNP	T	A	0.07353	10	126	0.4546	4.66E-01
2L_258631_SNP	A	T	0.2016	25	99	0.7752	8.04E-01
2L_258656_SNP	C	T	0.2149	26	95	0.6955	7.03E-01
2L_258659_SNP	G	T	0.2131	26	96	0.5793	5.84E-01
2L_258892_SNP	C	A	0.1707	21	102	0.08818	8.14E-02
2L_258898_SNP	C	A	0.1885	23	99	0.2828	2.88E-01
2L_258954_SNP	A	G	0.2615	34	96	0.2154	2.26E-01
2L_259051_SNP	G	C	0.2683	33	90	0.4988	5.45E-01
2L_259065_SNP	C	A	0.252	32	95	0.05762	6.87E-02
2L_259094_SNP	T	C	0.4567	58	69	0.4654	4.92E-01
2L_259182_SNP	A	C	0.2222	30	105	0.5572	5.41E-01
2L_259295_SNP	T	A	0.1884	26	112	0.3664	3.49E-01
2L_259402_SNP	A	C	0.2857	38	95	0.9419	9.02E-01
2L_259407_SNP	A	G	0.3306	41	83	0.8778	9.16E-01
2L_259412_SNP	T	C	0.2903	36	88	0.6107	6.21E-01
2L_259593_SNP	G	T	0.2388	32	102	0.6688	6.99E-01
2L_259608_SNP	G	T	0.1029	14	122	0.5733	6.09E-01
2L_259613_SNP	C	A	0.3881	52	82	0.7148	6.96E-01
2L_259674_SNP	G	A	0.2197	29	103	0.6715	7.11E-01
2L_259747_SNP	C	G	0.288	36	89	0.8946	8.78E-01
2L_259754_SNP	A	G	0.1591	21	111	0.6496	7.05E-01
2L_259842_INS	G	GCCTGG	0.1324	18	118	0.9706	9.26E-01
2L_260081_SNP	G	T	0.3407	46	89	0.4822	4.51E-01
2L_260113_INS	A	AA	0.3729	44	74	0.3949	3.78E-01
2L_260199_SNP	C	A	0.4844	62	66	0.4687	4.27E-01
2L_260573_SNP	G	T	0.1606	22	115	0.8947	9.01E-01
2L_260587_DEL	G	GG	0.06618	9	127	0.2876	2.86E-01
2L_260590_SNP	G	A	0.09848	13	119	0.31	3.15E-01
2L_260632_SNP	T	G	0.07971	11	127	0.8038	8.20E-01
2L_260726_SNP	A	T	0.4806	62	67	0.6303	5.58E-01
2L_261283_SNP	T	C	0.4444	56	70	0.7171	6.44E-01
2L_261335_SNP	A	C	0.07627	9	109	0.4322	3.97E-01
2L_261358_SNP	G	A	0.08527	11	118	0.4645	4.16E-01
2L_261534_SNP	C	T	0.1556	21	114	0.3161	2.92E-01
2L_261646_SNP	G	A	0.3615	47	83	0.3965	4.16E-01
2L_261792_SNP	G	A	0.05036	7	132	0.2553	2.54E-01
2L_262065_SNP	C	A	0.4552	61	73	0.4557	4.95E-01
2L_262133_SNP	A	T	0.1295	18	121	0.5105	4.87E-01
2L_262138_SNP	A	C	0.1119	15	119	0.7217	7.20E-01
2L_262141_INS	CTTC	C	0.08397	11	120	0.4746	4.71E-01
2L_262249_SNP	A	T	0.2741	37	98	0.6107	5.72E-01
2L_262257_SNP	T	G	0.2721	37	99	0.5704	5.47E-01
2L_262264_SNP	A	T	0.2963	40	95	0.7767	8.10E-01
2L_262402_SNP	A	C	0.3824	52	84	0.5169	5.25E-01
2L_262506_SNP	A	G	0.06383	9	132	0.7792	7.49E-01
2L_262659_DEL	C	CGACT	0.1832	24	107	0.4802	4.52E-01
2L_262761_SNP	C	T	0.2015	27	107	0.4435	4.11E-01
2L_262825_SNP	A	C	0.2482	34	103	0.7871	7.45E-01
2L_263047_SNP	T	G	0.1079	15	124	0.4402	4.63E-01
2L_263171_SNP	G	C	0.3088	42	94	0.6035	5.67E-01
2L_263195_DEL	T	TGAT	0.05224	7	127	0.3742	3.78E-01
2L_263222_SNP	G	A	0.3111	42	93	0.6539	6.22E-01
2L_263238_SNP	T	A	0.2308	30	100	0.3472	3.07E-01
2L_263253_SNP	C	T	0.2336	32	105	0.4038	3.58E-01
2L_263262_SNP	G	T	0.1203	16	117	0.9196	9.52E-01
2L_263266_SNP	T	C	0.3358	46	91	0.9116	8.75E-01
2L_263273_SNP	C	T	0.3358	46	91	0.8942	8.62E-01
2L_263328_SNP	T	G	0.2612	35	99	0.5776	6.12E-01
2L_263341_SNP	T	C	0.2296	31	104	0.5007	4.58E-01
2L_263485_SNP	C	A	0.2826	39	99	0.8557	8.09E-01
2L_263739_SNP	C	A	0.06618	9	127	0.9007	8.63E-01
2L_263817_SNP	A	G	0.1825	25	112	0.6154	5.67E-01
2L_264124_SNP	G	C	0.1533	21	116	0.4112	4.55E-01
2L_264751_SNP	A	G	0.1938	25	104	0.8896	9.05E-01
2L_265051_SNP	G	C	0.1007	14	125	0.828	7.89E-01
2L_265162_SNP	G	A	0.09489	13	124	0.4158	3.98E-01
2L_265621_SNP	A	G	0.08397	11	120	0.8071	7.70E-01
2L_265630_SNP	C	T	0.05926	8	127	0.5551	5.37E-01
2L_265654_SNP	C	T	0.1045	14	120	0.5718	5.31E-01
2L_265681_SNP	C	G	0.1119	15	119	0.912	8.74E-01
2L_265816_SNP	T	G	0.4627	62	72	0.9476	9.49E-01
2L_266447_SNP	T	C	0.07463	10	124	0.8466	8.32E-01
2L_266472_SNP	T	C	0.1439	20	119	0.7025	7.22E-01
2L_266668_SNP	T	C	0.4453	57	71	0.8177	8.40E-01
2L_267002_SNP	A	T	0.3037	41	94	0.7676	7.67E-01
2L_267025_SNP	A	G	0.291	39	95	0.6765	6.71E-01
2L_267102_DEL	CCGTC	C	0.1938	25	104	0.6505	6.50E-01
2L_267388_SNP	A	G	0.4538	59	71	0.6994	7.13E-01
2L_267391_SNP	G	A	0.4574	59	70	0.7315	7.47E-01
2L_267599_SNP	A	G	0.3435	45	86	0.4412	4.53E-01
2L_267608_SNP	G	T	0.1014	14	124	0.6521	6.11E-01
2L_267621_SNP	C	T	0.2556	34	99	0.8894	8.91E-01
2L_267658_SNP	C	T	0.2632	35	98	0.7329	7.35E-01
2L_267731_SNP	A	T	0.2556	34	99	0.9292	9.23E-01
2L_267757_DEL	T	TTT	0.2707	36	97	0.9701	9.87E-01
2L_267804_SNP	G	A	0.1203	16	117	0.6302	6.36E-01
2L_267992_SNP	G	A	0.1277	18	123	0.8196	8.36E-01
2L_268120_SNP	C	T	0.4962	65	66	0.7757	7.66E-01
2L_268187_SNP	G	T	0.08759	12	125	0.5939	6.00E-01
2L_268230_SNP	G	A	0.1143	16	124	0.4157	3.80E-01
2L_268283_SNP	T	A	0.3817	50	81	0.4792	4.64E-01
2L_268304_SNP	A	C	0.352	44	81	0.3447	3.49E-01
2L_268406_SNP	T	A	0.4264	55	74	0.4007	3.93E-01
2L_268424_SNP	T	C	0.1143	16	124	0.5426	5.14E-01
2L_268430_SNP	G	A	0.1087	15	123	0.7859	7.71E-01
2L_268627_SNP	G	A	0.1037	14	121	0.6802	6.41E-01
2L_268889_SNP	A	T	0.1556	21	114	0.8261	8.01E-01
2L_268895_SNP	G	A	0.3672	47	81	0.5995	5.95E-01
2L_269338_SNP	A	C	0.2029	28	110	0.5314	4.96E-01
2L_270417_SNP	T	C	0.3285	45	92	0.08391	8.84E-02
2L_270619_SNP	T	A	0.1439	20	119	0.2049	1.98E-01
2L_270882_SNP	A	T	0.1714	24	116	0.8539	9.39E-01
2L_271242_SNP	T	C	0.09375	12	116	0.7192	7.28E-01
2L_271430_SNP	G	C	0.1429	20	120	0.5309	4.84E-01
2L_271631_DEL	TT	AAAA	0.1324	18	118	0.7667	8.35E-01
2L_271638_SNP	A	T	0.1349	17	109	0.6386	7.07E-01
2L_271639_SNP	C	T	0.1269	17	117	0.9199	9.96E-01
2L_271640_INS	TG	T	0.1324	18	118	0.7667	8.35E-01
2L_271680_SNP	C	T	0.1727	24	115	0.6165	6.82E-01
2L_271746_SNP	T	G	0.08824	12	124	0.5781	5.42E-01
2L_271809_SNP	A	G	0.1223	17	122	0.7725	8.44E-01
2L_271840_INS	AGTCAACTTCA	A	0.07634	10	121	0.5408	5.78E-01
2L_271855_DEL	A	AACA	0.1194	16	118	0.8094	7.35E-01
2L_271931_SNP	C	T	0.1295	18	121	0.8226	9.09E-01
2L_271945_SNP	C	T	0.381	48	78	0.9031	8.86E-01
2L_271997_SNP	A	G	0.05674	8	133	0.264	2.70E-01
2L_272690_SNP	C	G	0.1511	21	118	0.6797	5.89E-01
2L_272720_INS	CGCCGCC	C	0.1333	18	117	0.5652	4.87E-01
2L_272806_SNP	A	C	0.1159	16	122	0.9855	8.90E-01
2L_272819_SNP	T	C	0.1439	20	119	0.7482	6.62E-01
2L_272939_SNP	T	C	0.1304	18	120	0.7753	6.84E-01
2L_272958_SNP	C	T	0.4254	57	77	0.7726	7.78E-01
2L_273778_SNP	C	A	0.3607	44	78	0.2146	2.18E-01
2L_274249_SNP	T	G	0.3824	52	84	0.6545	6.71E-01
2L_274269_SNP	C	A	0.2074	28	107	0.7888	7.50E-01
2L_274600_SNP	T	G	0.09559	13	123	0.8438	8.20E-01
2L_275512_SNP	A	G	0.219	30	107	0.521	4.87E-01
2L_275632_SNP	G	A	0.09559	13	123	0.8539	8.88E-01
2L_275743_SNP	G	T	0.4385	57	73	0.2995	2.87E-01
2L_275765_SNP	G	T	0.2748	36	95	0.4582	4.04E-01
2L_276586_DEL	G	GATCAAATTTATATTTTTAAATGCAGAAATG	0.09489	13	124	0.8137	7.87E-01
2L_276598_SNP	G	A	0.3739	43	72	0.9561	9.41E-01
2L_276655_SNP	T	G	0.08759	12	125	0.728	7.38E-01
2L_276672_SNP	A	T	0.209	28	106	0.2702	2.38E-01
2L_276931_SNP	T	C	0.06475	9	130	0.6547	6.49E-01
2L_277408_SNP	G	A	0.1159	16	122	0.567	5.29E-01
2L_277776_SNP	T	A	0.1014	14	124	0.5098	4.96E-01
2L_278178_SNP	G	C	0.2015	27	107	0.4999	4.66E-01
2L_278207_SNP	G	C	0.1151	16	123	0.2189	2.25E-01
2L_278355_SNP	T	A	0.4627	62	72	0.2334	2.41E-01
2L_278400_SNP	T	G	0.2246	31	107	0.2606	2.45E-01
2L_278825_SNP	T	C	0.05634	8	134	0.6697	6.73E-01
2L_278864_SNP	C	T	0.1127	16	126	0.8501	9.32E-01
2L_279482_SNP	T	G	0.1286	18	122	0.9669	8.76E-01
2L_279494_SNP	C	T	0.1812	25	113	0.323	3.10E-01
2L_279674_SNP	T	C	0.1812	25	113	0.323	3.10E-01
2L_279761_SNP	C	T	0.1583	22	117	0.7854	7.61E-01
2L_279782_SNP	T	C	0.2286	32	108	0.4611	4.25E-01
2L_280060_SNP	A	C	0.1223	17	122	0.8383	7.62E-01
2L_280090_SNP	A	C	0.1214	17	123	0.3628	3.36E-01
2L_280607_SNP	A	G	0.2059	28	108	0.5975	5.41E-01
2L_281271_SNP	C	T	0.1095	15	122	0.7803	7.64E-01
2L_281316_SNP	T	C	0.07143	10	130	0.3271	3.22E-01
2L_281613_SNP	C	T	0.1168	16	121	0.3116	3.64E-01
2L_281626_SNP	G	T	0.1655	23	116	0.2876	2.65E-01
2L_281677_SNP	G	A	0.05147	7	129	0.8012	8.25E-01
2L_281685_SNP	T	A	0.1418	19	115	0.7699	7.77E-01
2L_281709_SNP	T	C	0.1151	16	123	0.5199	4.87E-01
2L_281867_INS	AA	A	0.2083	25	95	0.4162	4.21E-01
2L_282130_SNP	C	A	0.2419	30	94	0.9656	9.84E-01
2L_282152_SNP	A	C	0.2366	31	100	0.8991	8.92E-01
2L_282158_SNP	G	T	0.1014	14	124	0.6521	6.11E-01
2L_282415_SNP	G	T	0.07353	10	126	0.3862	4.18E-01
2L_282523_SNP	T	C	0.1556	21	114	0.8614	8.50E-01
2L_282561_SNP	T	A	0.2519	34	101	0.7956	8.15E-01
2L_282580_SNP	G	A	0.1852	25	110	0.405	3.56E-01
2L_282652_SNP	T	G	0.06294	9	134	0.3446	4.00E-01
2L_282680_SNP	A	G	0.1079	15	124	0.9523	9.44E-01
2L_282823_SNP	T	C	0.1277	18	123	0.5075	4.78E-01
2L_283175_SNP	A	C	0.1884	26	112	0.4087	3.79E-01
2L_283224_SNP	A	G	0.05	7	133	0.9238	9.28E-01
2L_283302_SNP	C	T	0.06383	9	132	0.9552	9.55E-01
2L_283303_SNP	A	G	0.1799	25	114	0.2717	2.53E-01
2L_283381_SNP	A	T	0.1168	16	121	0.9077	9.37E-01
2L_283444_SNP	A	G	0.05755	8	131	0.9182	9.07E-01
2L_283471_SNP	G	A	0.07857	11	129	0.8179	8.30E-01
2L_283594_SNP	C	T	0.0963	13	122	0.7019	7.35E-01
2L_283729_SNP	T	C	0.3233	43	90	0.5	5.39E-01
2L_283754_INS	C	CATAC	0.3644	43	75	0.53	5.53E-01
2L_283762_SNP	T	A	0.2977	39	92	0.6361	6.27E-01
2L_283789_SNP	G	A	0.07857	11	129	0.8179	8.30E-01
2L_284108_SNP	C	T	0.1314	18	119	0.6547	7.30E-01
2L_284273_SNP	T	C	0.05714	8	132	0.9059	8.87E-01
2L_284283_SNP	T	C	0.3538	46	84	0.7273	6.54E-01
2L_284285_SNP	A	C	0.374	49	82	0.763	6.91E-01
2L_284303_SNP	C	T	0.3609	48	85	0.8436	7.72E-01
2L_284365_SNP	G	A	0.07194	10	129	0.7659	7.50E-01
2L_284520_SNP	T	A	0.3561	47	85	0.3198	3.06E-01
2L_284822_SNP	A	G	0.1053	14	119	0.9371	9.77E-01
2L_284882_SNP	A	C	0.08511	12	129	0.207	2.25E-01
2L_285011_SNP	A	T	0.09286	13	127	0.2729	2.91E-01
2L_285040_SNP	A	G	0.4242	56	76	0.546	4.69E-01
2L_285041_SNP	G	A	0.4198	55	76	0.578	5.03E-01
2L_285072_SNP	G	A	0.403	54	80	0.04958	3.78E-02
2L_285116_SNP	G	A	0.2574	35	101	0.1231	1.22E-01
2L_285137_SNP	T	A	0.4254	57	77	0.5128	4.46E-01
2L_285305_SNP	T	C	0.1259	17	118	0.3627	3.30E-01
2L_285557_SNP	A	G	0.3985	53	80	0.1925	2.08E-01
2L_285589_SNP	A	C	0.1418	19	115	0.1314	9.97E-02
2L_285787_SNP	A	G	0.2366	31	100	0.7812	8.04E-01
2L_285807_SNP	T	G	0.08889	12	123	0.5856	5.88E-01
2L_285883_SNP	A	G	0.05714	8	132	0.1819	2.26E-01
2L_285917_SNP	G	A	0.146	20	117	0.4006	4.06E-01
2L_286046_SNP	A	G	0.1571	22	118	0.7659	8.40E-01
2L_286102_SNP	A	T	0.1812	25	113	0.2195	2.02E-01
2L_286270_SNP	A	C	0.1493	20	114	0.2739	2.55E-01
2L_286647_SNP	A	T	0.3926	53	82	0.8462	7.65E-01
2L_286991_SNP	T	A	0.2426	33	103	0.5862	5.96E-01
2L_287008_INS	CCAGCC	C	0.1811	23	104	0.7825	7.54E-01
2L_287106_SNP	A	T	0.1151	16	123	0.4153	3.86E-01
2L_287158_INS	T	TGATT	0.2033	25	98	0.8648	8.96E-01
2L_287226_SNP	T	A	0.1259	17	118	0.6519	6.33E-01
2L_287273_INS	AGCA	CTT	0.1037	14	121	0.826	8.37E-01
2L_287424_SNP	A	T	0.07692	11	132	0.3898	3.99E-01
2L_287625_SNP	C	G	0.08696	12	126	0.9941	9.93E-01
2L_287763_SNP	C	A	0.07914	11	128	0.6714	6.93E-01
2L_289103_SNP	C	A	0.4621	61	71	0.475	4.88E-01
2L_289125_SNP	C	T	0.1241	17	120	0.05205	5.20E-02
2L_289202_SNP	G	A	0.1159	16	122	0.4761	4.43E-01
2L_289263_DEL	T	TA	0.1016	13	115	0.1973	1.75E-01
2L_289290_DEL	A	AA	0.3277	39	80	0.2822	2.36E-01
2L_289310_SNP	G	A	0.1641	21	107	0.06967	5.04E-02
2L_289798_SNP	A	C	0.3701	47	80	0.6456	6.14E-01
2L_289841_SNP	A	C	0.4545	60	72	0.592	6.30E-01
2L_289874_SNP	T	G	0.4844	62	66	0.5843	6.23E-01
2L_289952_SNP	G	C	0.4839	60	64	0.988	9.42E-01
2L_290048_DEL	TTTTCTTTTTT	T	0.4737	54	60	0.4945	4.58E-01
2L_290060_DEL	T	TT	0.08871	11	113	0.5786	6.12E-01
2L_290166_SNP	A	G	0.125	17	119	0.07107	7.96E-02
2L_290441_DEL	C	CGAATGAGGAAATTCGGCGAGC	0.1418	19	115	0.6899	7.22E-01
2L_290762_DEL	A	ATCTCTGTA	0.1148	14	108	0.7937	7.67E-01
2L_290790_SNP	T	G	0.1357	19	121	0.2625	3.04E-01
2L_291088_SNP	T	A	0.3282	43	88	0.3816	4.13E-01
2L_291215_DEL	T	TT	0.1085	14	115	0.4095	4.29E-01
2L_291247_SNP	A	T	0.0942	13	125	0.8061	7.80E-01
2L_291856_SNP	A	G	0.1053	14	119	0.2134	2.17E-01
2L_292048_SNP	A	G	0.3538	46	84	0.2399	2.30E-01
2L_292057_SNP	A	C	0.1259	17	118	0.1878	1.98E-01
2L_292130_SNP	T	A	0.1654	22	111	0.1921	2.28E-01
2L_292150_SNP	T	A	0.155	20	109	0.3193	3.49E-01
2L_292156_SNP	T	C	0.08759	12	125	0.595	6.01E-01
2L_292189_SNP	C	T	0.0942	13	125	0.5732	5.24E-01
2L_292255_SNP	A	G	0.4122	54	77	0.551	5.70E-01
2L_292759_SNP	A	G	0.3881	52	82	0.4581	4.23E-01
2L_292872_SNP	T	C	0.1449	20	118	0.1277	1.17E-01
2L_292941_SNP	T	G	0.4211	56	77	0.5232	5.02E-01
2L_293132_SNP	A	C	0.3893	51	80	0.9946	9.95E-01
2L_293209_SNP	A	C	0.3939	52	80	0.9493	9.31E-01
2L_293255_SNP	A	G	0.3731	50	84	0.09352	8.63E-02
2L_293279_SNP	G	A	0.1288	17	115	0.197	1.97E-01
2L_293453_INS	G	GTGG	0.088	11	114	0.6271	6.31E-01
2L_293535_SNP	G	A	0.1241	17	120	0.1471	1.27E-01
2L_293661_SNP	G	A	0.1642	22	112	0.1836	1.72E-01
2L_293751_SNP	A	G	0.3667	44	76	0.06232	5.70E-02
2L_293760_SNP	A	G	0.1085	14	115	0.6163	5.90E-01
2L_294234_SNP	A	G	0.2279	31	105	0.7912	8.44E-01
2L_294397_SNP	C	T	0.07801	11	130	0.6615	6.63E-01
2L_294711_SNP	A	T	0.3284	44	90	0.9403	9.89E-01
2L_294717_SNP	C	T	0.2148	29	106	0.6045	6.53E-01
2L_294770_DEL	A	ATATGCTAA	0.2913	37	90	0.8857	9.43E-01
2L_294816_SNP	C	G	0.3206	42	89	0.7906	7.39E-01
2L_294903_SNP	T	A	0.3308	44	89	0.9735	9.14E-01
2L_294915_SNP	C	T	0.3182	42	90	0.9459	8.81E-01
2L_294926_DEL	C	ATA	0.07299	10	127	0.6143	5.89E-01
2L_295004_SNP	A	T	0.2734	35	93	0.7091	6.95E-01
2L_295012_SNP	C	A	0.3308	44	89	0.8307	8.82E-01
2L_295013_SNP	A	G	0.3358	45	89	0.8897	9.41E-01
2L_295068_SNP	A	G	0.2319	32	106	0.7081	7.57E-01
2L_295534_SNP	A	G	0.3206	42	89	0.4803	4.67E-01
2L_295546_SNP	C	T	0.4252	54	73	0.6856	6.15E-01
2L_295668_SNP	A	C	0.1439	20	119	0.3347	3.17E-01
2L_295741_SNP	A	G	0.1288	17	115	0.2188	2.25E-01
2L_295854_DEL	C	CGGC	0.2031	26	102	0.4757	4.96E-01
2L_296890_SNP	G	A	0.06618	9	127	0.2662	2.63E-01
2L_297568_SNP	C	T	0.3258	43	89	0.681	6.93E-01
2L_297577_SNP	C	T	0.3282	43	88	0.6823	6.79E-01
2L_297668_SNP	T	C	0.3282	43	88	0.3903	4.01E-01
2L_297724_SNP	G	A	0.3282	43	88	0.2564	2.56E-01
2L_297861_SNP	T	C	0.3435	45	86	0.5667	5.59E-01
2L_297966_SNP	A	T	0.3178	41	88	0.467	4.63E-01
2L_298211_SNP	A	G	0.1511	21	118	0.5342	4.91E-01
2L_298286_DEL	A	AGTC	0.2992	38	89	0.6004	6.13E-01
2L_298640_SNP	T	C	0.2391	33	105	0.7163	7.62E-01
2L_298677_SNP	T	C	0.1522	21	117	0.4964	4.41E-01
2L_298709_SNP	T	C	0.07801	11	130	0.6743	6.76E-01
2L_298795_SNP	A	C	0.1278	17	116	0.7398	6.99E-01
2L_298883_SNP	T	A	0.2913	37	90	0.5913	5.88E-01
2L_298913_SNP	A	T	0.3095	39	87	0.3489	3.51E-01
2L_298943_SNP	A	G	0.1374	18	113	0.08969	7.83E-02
2L_299334_SNP	A	G	0.1971	27	110	0.2634	2.36E-01
2L_299382_SNP	T	G	0.1971	27	110	0.2634	2.36E-01
2L_299415_SNP	C	A	0.1866	25	109	0.3343	3.06E-01
2L_299661_SNP	T	C	0.1324	18	118	0.2397	2.21E-01
2L_299935_SNP	T	A	0.3511	46	85	0.9616	9.62E-01
2L_299940_SNP	A	T	0.2197	29	103	0.3175	2.89E-01
2L_300026_SNP	A	C	0.4733	62	69	0.1303	1.25E-01
2L_300337_SNP	T	G	0.1223	17	122	0.1209	1.22E-01
2L_300582_SNP	A	C	0.3622	46	81	0.05288	6.19E-02
2L_300731_DEL	G	GCCGATCTCTAT	0.2558	33	96	0.8188	8.66E-01
2L_300747_SNP	C	G	0.1333	18	117	0.7272	7.82E-01
2L_300821_SNP	A	G	0.06294	9	134	0.3446	4.00E-01
2L_301009_SNP	T	G	0.306	41	93	0.8655	8.04E-01
2L_301191_SNP	T	C	0.3433	46	88	0.11	1.10E-01
2L_301297_SNP	A	G	0.2932	39	94	0.6523	6.24E-01
2L_301417_SNP	A	T	0.1704	23	112	0.9158	8.73E-01
2L_301738_SNP	C	T	0.3	39	91	0.7942	7.77E-01
2L_302001_SNP	A	C	0.1333	18	117	0.1052	9.24E-02
2L_302509_SNP	T	C	0.3077	40	90	0.5378	5.16E-01
2L_302872_SNP	C	A	0.3188	44	94	0.3241	3.05E-01
2L_302939_SNP	G	C	0.05072	7	131	0.8022	8.01E-01
2L_303019_SNP	T	C	0.08029	11	126	0.2503	2.30E-01
2L_303439_SNP	A	G	0.156	22	119	0.6229	5.79E-01
2L_303799_SNP	A	T	0.1119	15	119	0.3833	3.67E-01
2L_303804_INS	TT	T	0.3333	40	80	0.7017	6.80E-01
2L_303848_SNP	T	A	0.1094	14	114	0.9433	9.19E-01
2L_303849_DEL	C	CAC	0.1024	13	114	0.6155	6.27E-01
2L_304013_SNP	G	T	0.06767	9	124	0.9714	9.33E-01
2L_304015_SNP	T	A	0.06767	9	124	0.9714	9.33E-01
2L_304158_SNP	T	C	0.06569	9	128	0.6621	6.59E-01
2L_304187_SNP	C	A	0.3023	39	90	0.4779	4.62E-01
2L_304604_SNP	C	T	0.374	49	82	0.5224	4.98E-01
2L_304829_SNP	A	C	0.09489	13	124	0.8195	7.93E-01
2L_305136_SNP	A	G	0.06667	9	126	0.367	3.73E-01
2L_305149_SNP	A	G	0.07092	10	131	0.4043	4.66E-01
2L_305378_SNP	A	T	0.1007	14	125	0.6442	6.04E-01
2L_305601_SNP	T	C	0.2014	28	111	0.4004	3.65E-01
2L_305626_SNP	T	C	0.1985	27	109	0.547	5.21E-01
2L_305826_SNP	C	G	0.2628	36	101	0.757	7.03E-01
2L_305827_SNP	G	A	0.2074	28	107	0.2	1.78E-01
2L_305847_SNP	C	G	0.2593	35	100	0.7231	6.69E-01
2L_306420_SNP	T	G	0.2263	31	106	0.351	3.16E-01
2L_306546_SNP	A	G	0.3228	41	86	0.5449	5.19E-01
2L_306611_SNP	A	G	0.1203	16	117	0.671	6.79E-01
2L_306792_SNP	G	A	0.3256	42	87	0.1153	9.93E-02
2L_306874_INS	AA	A	0.1406	18	110	0.7812	7.71E-01
2L_306933_DEL	T	TGAAT	0.2132	29	107	0.408	3.99E-01
2L_307160_SNP	A	C	0.3125	40	88	0.05209	3.38E-02
2L_307171_SNP	A	C	0.1022	14	123	0.2117	2.27E-01
2L_307423_SNP	G	A	0.1667	22	110	0.4192	4.38E-01
2L_307443_SNP	A	C	0.1556	21	114	0.7937	7.53E-01
2L_307444_SNP	A	C	0.1655	23	116	0.5261	4.88E-01
2L_307471_SNP	T	C	0.2	27	108	0.5527	5.83E-01
2L_307701_SNP	T	C	0.08029	11	126	0.2718	2.43E-01
2L_308016_SNP	G	A	0.15	21	119	0.5641	5.22E-01
2L_308108_SNP	T	C	0.3788	50	82	0.7234	6.87E-01
2L_308188_SNP	C	G	0.1439	20	119	0.7076	6.61E-01
2L_308645_SNP	A	G	0.4109	53	76	0.5628	5.42E-01
2L_308744_SNP	A	G	0.3507	47	87	0.2705	2.74E-01
2L_308748_DEL	T	GA	0.1387	19	118	0.3647	3.47E-01
2L_308885_SNP	T	A	0.1679	23	114	0.4996	4.62E-01
2L_308902_DEL	GG	G	0.4912	56	58	0.3206	3.10E-01
2L_309158_SNP	G	C	0.1176	16	120	0.8963	9.56E-01
2L_309205_SNP	A	T	0.1571	22	118	0.712	6.71E-01
2L_309316_SNP	T	C	0.06294	9	134	0.3446	4.00E-01
2L_309372_SNP	C	G	0.4286	57	76	0.5996	5.70E-01
2L_309559_SNP	A	G	0.1583	22	117	0.4193	3.88E-01
2L_309609_SNP	G	A	0.2692	35	95	0.452	5.14E-01
2L_309803_SNP	A	C	0.1481	20	115	0.4405	3.90E-01
2L_309981_SNP	A	C	0.3939	52	80	0.5382	5.18E-01
2L_309982_SNP	G	A	0.3893	51	80	0.7289	7.16E-01
2L_310358_SNP	A	T	0.06667	9	126	0.1773	1.46E-01
2L_310715_SNP	T	C	0.07746	11	131	0.1149	1.36E-01
2L_310727_SNP	C	T	0.1439	19	113	0.3226	2.97E-01
2L_310892_SNP	T	C	0.2901	38	93	0.3561	3.68E-01
2L_311316_SNP	T	A	0.3796	52	85	0.1274	9.78E-02
2L_311380_SNP	G	A	0.1298	17	114	0.1031	8.65E-02
2L_311856_SNP	C	A	0.1655	23	116	0.5806	5.47E-01
2L_311964_SNP	A	T	0.056	7	118	0.1124	9.45E-02
2L_312064_SNP	C	A	0.3864	51	81	0.1273	1.12E-01
2L_312411_SNP	A	G	0.07246	10	128	0.1933	1.72E-01
2L_312750_SNP	A	G	0.15	21	119	0.6983	6.55E-01
2L_312814_SNP	A	G	0.1314	18	119	0.5957	5.37E-01
2L_312971_SNP	T	C	0.2308	30	100	0.7928	8.63E-01
2L_313316_SNP	C	A	0.1439	20	119	0.7438	7.11E-01
2L_313379_SNP	T	G	0.2444	33	102	0.6455	5.84E-01
2L_313387_SNP	A	G	0.1811	23	104	0.5604	4.90E-01
2L_313403_SNP	T	A	0.2105	28	105	0.5743	5.05E-01
2L_313440_SNP	G	A	0.2154	28	102	0.5749	5.07E-01
2L_313446_SNP	G	A	0.2154	28	102	0.7686	7.10E-01
2L_313452_SNP	A	T	0.3258	43	89	0.7903	7.24E-01
2L_313471_SNP	T	C	0.3511	46	85	0.9202	9.87E-01
2L_313534_SNP	A	G	0.3206	42	89	0.9768	9.07E-01
2L_313620_SNP	C	T	0.3731	50	84	0.7586	6.71E-01
2L_313656_SNP	T	C	0.3676	50	86	0.9203	9.83E-01
2L_313826_SNP	T	G	0.3858	49	78	0.6421	6.80E-01
2L_313845_SNP	T	C	0.1985	27	109	0.2312	1.91E-01
2L_313996_SNP	T	C	0.05036	7	132	0.9263	9.50E-01
2L_314013_SNP	C	A	0.1957	27	111	0.07505	7.05E-02
2L_314183_DEL	C	CCGTTGATTTTCCATTCTACACCCC	0.08661	11	116	0.984	9.86E-01
2L_314219_DEL	T	TT	0.377	46	76	0.9767	9.86E-01
2L_314335_DEL	G	GAGTGATGAATTTTCTGTTCGAATAAGGAAAATG	0.1045	14	120	0.1194	1.20E-01
2L_314410_SNP	G	A	0.3588	47	84	0.8616	8.99E-01
2L_314425_SNP	T	G	0.3636	48	84	0.8768	9.05E-01
2L_314426_SNP	T	G	0.3657	49	85	0.8458	8.75E-01
2L_314444_DEL	G	GG	0.3814	45	73	0.8244	7.92E-01
2L_314510_SNP	A	G	0.1397	19	117	0.4831	4.54E-01
2L_314601_SNP	T	A	0.4962	65	66	0.663	6.46E-01
2L_314638_SNP	T	C	0.1618	22	114	0.2389	2.13E-01
2L_315176_INS	TT	T	0.4167	50	70	0.5335	5.32E-01
2L_315338_SNP	A	C	0.2556	34	99	0.2293	2.07E-01
2L_315462_SNP	G	C	0.1397	19	117	0.09438	9.55E-02
2L_315534_SNP	G	A	0.1385	18	112	0.5836	5.52E-01
2L_315566_SNP	A	C	0.2632	35	98	0.2196	2.04E-01
2L_315716_SNP	G	A	0.0687	9	122	0.8223	8.68E-01
2L_315720_SNP	A	T	0.2	26	104	0.3467	3.54E-01
2L_315787_SNP	T	A	0.4887	65	68	0.7122	7.40E-01
2L_315831_SNP	G	A	0.2205	28	99	0.7245	7.05E-01
2L_315905_SNP	A	T	0.1797	23	105	0.529	5.43E-01
2L_315930_SNP	G	T	0.1603	21	110	0.6511	6.01E-01
2L_315958_SNP	T	C	0.4426	54	68	0.1611	1.66E-01
2L_315965_SNP	A	G	0.2263	31	106	0.08768	7.86E-02
2L_315982_SNP	A	T	0.4692	61	69	0.2235	2.49E-01
2L_315985_DEL	GGCCAACCCACGCCGG	G	0.4656	61	70	0.4848	5.15E-01
2L_316002_SNP	G	T	0.4462	58	72	0.46	4.97E-01
2L_316005_SNP	G	C	0.4496	58	71	0.3502	3.74E-01
2L_316029_SNP	T	G	0.4409	56	71	0.4273	4.38E-01
2L_316078_SNP	A	T	0.06618	9	127	0.1483	1.25E-01
2L_316114_DEL	A	ACGAGAAAAA	0.1377	19	119	0.9512	9.73E-01
2L_316171_DEL	A	CG	0.2727	36	96	0.813	8.05E-01
2L_316293_SNP	A	C	0.189	24	103	0.5415	5.75E-01
2L_316427_SNP	G	T	0.1223	17	122	0.4256	4.08E-01
2L_316445_INS	TTTGCCACTTTGCCATTTG	T	0.2846	37	93	0.6023	6.01E-01
2L_316452_SNP	T	G	0.2977	39	92	0.6541	6.37E-01
2L_316500_SNP	T	A	0.1418	19	115	0.1423	1.40E-01
2L_316528_SNP	T	G	0.1103	15	121	0.006039	5.93E-03
2L_316556_SNP	A	G	0.1029	14	122	0.01764	1.87E-02
2L_316704_SNP	T	A	0.1095	15	122	0.006339	6.31E-03
2L_316722_SNP	T	A	0.1615	21	109	0.5781	5.30E-01
2L_316776_SNP	G	C	0.374	46	77	0.6294	5.98E-01
2L_316780_SNP	G	C	0.384	48	77	0.7038	6.78E-01
2L_316783_SNP	C	A	0.3833	46	74	0.9732	9.70E-01
2L_316928_SNP	T	G	0.1232	17	121	0.03034	3.11E-02
2L_316991_SNP	A	T	0.0963	13	122	0.1088	1.15E-01
2L_317369_SNP	A	C	0.08148	11	124	0.09322	8.30E-02
2L_317683_SNP	A	T	0.1606	22	115	0.3474	2.98E-01
2L_317827_SNP	T	C	0.1544	21	115	0.3129	2.70E-01
2L_317836_SNP	T	C	0.4662	62	71	0.5247	5.60E-01
2L_317986_DEL	A	AGCA	0.1032	13	113	0.6282	6.03E-01
2L_318277_SNP	T	G	0.1641	21	107	0.2984	2.47E-01
2L_318282_SNP	A	T	0.3309	45	91	0.1988	1.92E-01
2L_318309_SNP	C	T	0.3358	46	91	0.2587	2.52E-01
2L_318650_SNP	T	G	0.1214	17	123	0.7569	6.67E-01
2L_318700_SNP	T	C	0.08462	11	119	0.6573	6.22E-01
2L_318859_SNP	C	T	0.2932	39	94	0.9284	9.14E-01
2L_319257_SNP	A	T	0.1618	22	114	0.9519	9.05E-01
2L_319309_SNP	C	G	0.05755	8	131	0.4859	5.07E-01
2L_319449_SNP	A	C	0.1805	24	109	0.4119	3.56E-01
2L_319469_SNP	C	A	0.1791	24	110	0.5142	4.58E-01
2L_319570_SNP	G	A	0.08029	11	126	0.107	1.12E-01
2L_319580_SNP	A	G	0.1594	22	116	0.5306	4.88E-01
2L_319650_SNP	T	A	0.1606	22	115	0.5208	4.76E-01
2L_319685_SNP	T	A	0.07299	10	127	0.2013	1.79E-01
2L_319697_SNP	C	A	0.08029	11	126	0.1636	1.77E-01
2L_320229_SNP	G	C	0.1533	21	116	0.2762	2.48E-01
2L_321084_SNP	A	G	0.05263	7	126	0.7094	7.20E-01
2L_321117_SNP	T	G	0.2326	30	99	0.1904	1.73E-01
2L_321251_SNP	T	C	0.3411	44	85	0.7105	7.16E-01
2L_321369_SNP	A	G	0.1135	16	125	0.06083	5.42E-02
2L_321394_SNP	T	C	0.4593	62	73	0.3444	3.73E-01
2L_321801_SNP	G	T	0.4729	61	68	0.7755	8.08E-01
2L_321810_SNP	G	A	0.4426	54	68	0.607	6.24E-01
2L_322037_SNP	C	T	0.07299	10	127	0.2013	1.79E-01
2L_322262_SNP	G	C	0.1061	14	118	0.535	4.85E-01
2L_322370_SNP	T	C	0.375	48	80	0.7116	7.43E-01
2L_322751_SNP	G	C	0.4492	53	65	0.5416	5.58E-01
2L_322793_SNP	A	T	0.4211	56	77	0.1647	1.79E-01
2L_323052_SNP	C	A	0.4519	61	74	0.2408	2.60E-01
2L_323155_SNP	A	G	0.05674	8	133	0.2301	2.69E-01
2L_323195_SNP	G	C	0.4552	61	73	0.7724	8.03E-01
2L_323345_SNP	A	T	0.4511	60	73	0.7177	7.33E-01
2L_323348_SNP	A	T	0.4385	57	73	0.7562	7.80E-01
2L_323350_DEL	C	CT	0.4511	60	73	0.7177	7.33E-01
2L_323506_DEL	C	CGGTTTAAACGTATTTCTATAGTTCG	0.1618	22	114	0.5123	4.99E-01
2L_323577_SNP	G	A	0.447	59	73	0.7553	7.75E-01
2L_323605_SNP	G	A	0.2923	38	92	0.2305	2.06E-01
2L_323633_SNP	A	T	0.1799	25	114	0.1122	9.56E-02
2L_323931_SNP	G	A	0.2105	28	105	0.264	2.41E-01
2L_323939_SNP	T	G	0.1374	18	113	0.1468	1.20E-01
2L_324007_SNP	C	A	0.2214	29	102	0.07611	6.45E-02
2L_324027_SNP	T	C	0.2406	32	101	0.07903	6.49E-02
2L_324232_SNP	T	C	0.05147	7	129	0.6531	6.67E-01
2L_324240_SNP	T	C	0.05147	7	129	0.6531	6.67E-01
2L_324338_SNP	C	A	0.3282	43	88	0.218	2.10E-01
2L_324433_SNP	T	G	0.0597	8	126	0.8304	8.15E-01
2L_324569_DEL	A	AA	0.1406	18	110	0.8368	8.12E-01
2L_324753_SNP	C	G	0.2117	29	108	0.2188	2.26E-01
2L_324833_INS	A	ATTGCTTGAATA	0.2066	25	96	0.2965	2.82E-01
2L_324930_SNP	G	T	0.4773	63	69	0.9476	9.59E-01
2L_324944_SNP	T	G	0.09286	13	127	0.6434	6.98E-01
2L_324951_SNP	A	C	0.3284	44	90	0.5789	5.19E-01
2L_325061_SNP	A	T	0.05263	7	126	0.6156	6.13E-01
2L_325087_SNP	C	T	0.2424	32	100	0.2524	2.39E-01
2L_325105_INS	CGTT	C	0.05185	7	128	0.5128	5.11E-01
2L_325497_SNP	T	G	0.1511	21	118	0.2428	2.16E-01
2L_325595_SNP	A	C	0.06618	9	127	0.6524	6.45E-01
2L_325884_SNP	A	G	0.1493	20	114	0.1144	1.02E-01
2L_326090_DEL	A	AGT	0.1429	19	114	0.0776	6.43E-02
2L_326115_SNP	A	G	0.08088	11	125	0.1403	1.17E-01
2L_326145_SNP	G	T	0.4427	58	73	0.7394	6.99E-01
2L_326180_SNP	A	G	0.4662	62	71	0.9327	9.20E-01
2L_326244_SNP	C	A	0.08696	12	126	0.7559	8.31E-01
2L_326280_SNP	C	T	0.3488	45	84	0.1084	9.41E-02
2L_326314_SNP	C	G	0.4545	60	72	0.1764	1.47E-01
2L_326335_SNP	C	G	0.4692	61	69	0.1621	1.28E-01
2L_326586_SNP	A	G	0.406	54	79	0.3147	2.67E-01
2L_326690_SNP	T	C	0.06569	9	128	0.6535	6.50E-01
2L_326800_SNP	C	T	0.1631	23	118	0.4403	4.05E-01
2L_326855_SNP	A	G	0.1511	21	118	0.5054	4.74E-01
2L_326979_SNP	G	A	0.1799	25	114	0.13	1.12E-01
2L_327129_INS	GCATATGG	G	0.2713	35	94	0.04366	4.10E-02
2L_327188_DEL	C	CCAACGA	0.3359	44	87	0.6617	6.86E-01
2L_327204_SNP	C	A	0.1522	21	117	0.4808	4.43E-01
2L_327276_SNP	T	A	0.1797	23	105	0.4159	3.74E-01
2L_327346_DEL	C	CCACGAAAAGCATAGC	0.1449	20	118	0.7411	6.99E-01
2L_327625_SNP	A	G	0.2296	31	104	0.38	3.51E-01
2L_327908_SNP	G	T	0.06667	9	126	0.1183	1.00E-01
2L_328247_SNP	C	T	0.1594	22	116	0.4863	4.36E-01
2L_328341_SNP	C	T	0.1655	23	116	0.4938	4.55E-01
2L_328345_DEL	T	TTCCCCT	0.1594	22	116	0.3866	3.49E-01
2L_328972_SNP	A	C	0.09701	13	121	0.5755	6.14E-01
2L_329146_SNP	T	C	0.1241	17	120	0.3087	2.67E-01
2L_329173_SNP	A	G	0.06667	9	126	0.2263	2.09E-01
2L_329209_SNP	T	C	0.1515	20	112	0.5003	4.38E-01
2L_329350_SNP	C	T	0.4962	65	66	0.8796	8.48E-01
2L_329494_SNP	A	G	0.1071	15	125	0.8416	7.68E-01
2L_329551_SNP	T	A	0.1408	20	122	0.3909	3.55E-01
2L_329590_SNP	G	A	0.2632	35	98	0.7354	7.54E-01
2L_329600_SNP	G	T	0.1095	15	122	0.5052	4.55E-01
2L_329809_SNP	C	T	0.4504	59	72	0.798	7.98E-01
2L_329822_SNP	C	A	0.3561	47	85	0.9408	9.10E-01
2L_329839_SNP	A	C	0.1007	14	125	0.9588	9.67E-01
2L_329858_SNP	A	C	0.1079	15	124	0.9709	9.01E-01
2L_329941_SNP	T	C	0.4154	54	76	0.7854	7.88E-01
2L_330084_SNP	A	T	0.1953	25	103	0.2759	3.14E-01
2L_330117_SNP	T	C	0.4231	55	75	0.3479	3.57E-01
2L_330209_INS	TTTCTCAGAAGCACTTGCACATACGGTTGGCGATTCGCTGCCGGAGATCATCGAGGTTGAATATAAGCTCGTTGTTTACGATCCTATGACGTTCCTTTCCAAGGAGCCGCTGCAAGTGTTGAAGAGCTCTCAAGCACTCACAGTATTCGGATATCTTGGGATCTAGACAGAAGCAGTTGTCGCAGCTGATGGGATCCACCTTGTGCTGGGGGACCAGTGGCTT	T	0.1221	16	115	0.3896	4.50E-01
2L_330215_SNP	T	C	0.1655	23	116	0.8895	8.40E-01
2L_330228_SNP	G	A	0.1702	24	117	0.9707	9.21E-01
2L_330501_SNP	T	C	0.05	7	133	0.2138	2.14E-01
2L_330853_SNP	C	T	0.1714	24	116	0.8438	8.15E-01
2L_330906_SNP	C	A	0.1832	24	107	0.4242	3.89E-01
2L_331027_SNP	T	C	0.3125	40	88	0.6502	6.16E-01
2L_331099_SNP	C	T	0.1269	17	117	0.9449	9.84E-01
2L_331202_SNP	T	C	0.188	25	108	0.5737	5.34E-01
2L_331380_SNP	A	C	0.4154	54	76	0.3887	3.84E-01
2L_331392_SNP	T	C	0.1212	16	116	0.4718	4.09E-01
2L_331520_SNP	A	G	0.1504	20	113	0.55	4.95E-01
2L_331581_SNP	T	A	0.3603	49	87	0.9169	8.78E-01
2L_331638_SNP	G	A	0.3609	48	85	0.8979	8.50E-01
2L_331747_SNP	C	G	0.1825	25	112	0.9101	9.37E-01
2L_331936_SNP	T	C	0.1471	20	116	0.4521	4.53E-01
2L_332036_SNP	T	G	0.05755	8	131	0.8338	8.02E-01
2L_332105_SNP	A	G	0.2993	41	96	0.8422	8.07E-01
2L_332208_SNP	A	C	0.237	32	103	0.4707	4.30E-01
2L_332219_SNP	T	A	0.3233	43	90	0.3454	3.35E-01
2L_332223_SNP	T	C	0.3182	42	90	0.3844	3.76E-01
2L_332273_SNP	T	A	0.1739	24	114	0.2642	2.30E-01
2L_332361_SNP	T	C	0.2889	39	96	0.432	4.00E-01
2L_332381_SNP	T	C	0.146	20	117	0.4791	4.40E-01
2L_332388_SNP	C	A	0.1154	15	115	0.178	1.50E-01
2L_332515_SNP	G	A	0.1286	18	122	0.5197	4.75E-01
2L_332559_SNP	C	G	0.05882	8	128	0.1935	1.88E-01
2L_332594_SNP	A	G	0.06383	9	132	0.1693	1.65E-01
2L_332672_SNP	T	C	0.3077	40	90	0.4047	4.15E-01
2L_332907_SNP	G	A	0.1348	19	122	0.7778	8.41E-01
2L_332919_DEL	CC	C	0.1024	13	114	0.5873	6.33E-01
2L_332958_SNP	A	C	0.08633	12	127	0.3629	3.65E-01
2L_333077_SNP	A	C	0.09155	13	129	0.862	7.81E-01
2L_333212_SNP	G	A	0.4122	54	77	0.6732	6.07E-01
2L_333274_SNP	T	A	0.4496	58	71	0.8576	7.85E-01
2L_333275_SNP	T	G	0.4697	62	70	0.8191	7.49E-01
2L_333346_SNP	T	C	0.09859	14	128	0.5909	5.18E-01
2L_333357_SNP	T	G	0.06923	9	121	0.7915	8.01E-01
2L_333368_SNP	G	C	0.09559	13	123	0.5312	5.07E-01
2L_333423_SNP	C	A	0.1449	20	118	0.4181	3.74E-01
2L_333442_INS	TGGAAT	T	0.0963	13	122	0.2378	2.19E-01
2L_333534_DEL	A	ATAA	0.07971	11	127	0.8962	9.82E-01
2L_333590_SNP	A	T	0.1511	21	118	0.2238	2.01E-01
2L_333603_SNP	C	G	0.4	52	78	0.2752	2.61E-01
2L_333605_SNP	G	A	0.1418	20	121	0.3336	2.87E-01
2L_333667_SNP	A	T	0.09929	14	127	0.5339	4.86E-01
2L_333924_SNP	A	C	0.2734	35	93	0.9921	9.96E-01
2L_334096_SNP	T	G	0.4923	64	66	0.8199	7.46E-01
2L_334299_DEL	C	CT	0.07407	10	125	0.677	6.74E-01
2L_334369_SNP	A	G	0.08633	12	127	0.1604	1.41E-01
2L_334394_SNP	T	A	0.3864	51	81	0.7406	8.24E-01
2L_334397_SNP	T	G	0.05674	8	133	0.1544	1.36E-01
2L_334408_SNP	A	C	0.0687	9	122	0.6415	6.00E-01
2L_334441_SNP	T	C	0.07752	10	119	0.5787	5.40E-01
2L_334472_SNP	C	A	0.06154	8	122	0.7801	7.39E-01
2L_334500_SNP	G	T	0.3893	51	80	0.8683	9.53E-01
2L_334986_SNP	C	A	0.3846	50	80	0.3764	3.79E-01
2L_335152_SNP	G	A	0.1838	25	111	0.4576	4.17E-01
2L_335706_SNP	C	T	0.09155	13	129	0.7218	8.04E-01
2L_335752_SNP	T	A	0.1957	27	111	0.5479	5.06E-01
2L_336093_SNP	A	G	0.1583	22	117	0.776	7.20E-01
2L_336183_SNP	A	G	0.4662	62	71	0.7043	7.22E-01
2L_336322_SNP	G	C	0.0963	13	122	0.2455	2.28E-01
2L_336508_SNP	T	C	0.2222	30	105	0.6253	5.91E-01
2L_336526_SNP	T	C	0.0597	8	126	0.6179	6.05E-01
2L_336614_SNP	T	C	0.4264	55	74	0.6053	5.62E-01
2L_336662_SNP	C	A	0.4211	56	77	0.9185	8.70E-01
2L_336730_SNP	A	G	0.1049	15	128	0.5136	5.49E-01
2L_336792_SNP	T	G	0.3284	44	90	0.7359	7.10E-01
2L_337209_SNP	A	G	0.1761	25	117	0.7274	6.73E-01
2L_337220_SNP	A	T	0.1643	23	117	0.5609	5.06E-01
2L_337346_SNP	C	T	0.2313	31	103	0.4004	3.70E-01
2L_337444_SNP	A	T	0.4242	56	76	0.6558	6.62E-01
2L_337448_SNP	C	T	0.3101	40	89	0.5751	5.57E-01
2L_337510_SNP	T	C	0.3507	47	87	0.7801	7.80E-01
2L_337569_DEL	A	AAC	0.3603	49	87	0.7471	7.45E-01
2L_337575_INS	AAT	A	0.3603	49	87	0.7471	7.45E-01
2L_337583_SNP	A	C	0.3603	49	87	0.7471	7.45E-01
2L_337841_SNP	G	A	0.2846	37	93	0.7534	7.46E-01
2L_338305_SNP	G	C	0.2406	32	101	0.2433	2.23E-01
2L_338520_SNP	A	C	0.08451	12	130	0.9533	9.65E-01
2L_338525_SNP	T	C	0.07407	10	125	0.3315	3.09E-01
2L_338679_SNP	A	G	0.05185	7	128	0.9753	9.66E-01
2L_338762_SNP	T	G	0.08029	11	126	0.2285	2.07E-01
2L_338919_SNP	C	T	0.07143	10	130	0.8548	9.30E-01
2L_339014_INS	A	ATA	0.0942	13	125	0.9764	9.02E-01
2L_339030_INS	T	TCTTAT	0.09353	13	126	0.9715	8.97E-01
2L_339145_SNP	T	C	0.1594	22	116	0.8913	8.34E-01
2L_339266_SNP	A	G	0.4574	59	70	0.9826	9.66E-01
2L_339392_SNP	T	G	0.1805	24	109	0.736	7.66E-01
2L_339423_SNP	T	C	0.4275	56	75	0.8989	9.33E-01
2L_339514_SNP	T	C	0.1473	19	110	0.7777	7.24E-01
2L_339800_SNP	A	G	0.07143	10	130	0.6659	5.82E-01
2L_339912_DEL	G	GAG	0.2362	30	97	0.4029	4.49E-01
2L_339971_DEL	ATAG	A	0.2727	36	96	0.3392	3.86E-01
2L_339995_SNP	A	G	0.2782	37	96	0.3069	3.35E-01
2L_339997_SNP	T	A	0.2429	34	106	0.5312	5.96E-01
2L_340037_SNP	A	C	0.2782	37	96	0.2446	2.80E-01
2L_340369_SNP	T	A	0.4109	53	76	0.646	6.03E-01
2L_340412_SNP	G	C	0.1343	18	116	0.7131	7.45E-01
2L_340515_SNP	T	C	0.0942	13	125	0.526	4.86E-01
2L_340570_SNP	G	C	0.1511	21	118	0.7025	7.42E-01
2L_340583_SNP	C	G	0.4062	52	76	0.5195	4.98E-01
2L_340628_SNP	T	C	0.4154	54	76	0.6813	6.65E-01
2L_340737_SNP	G	C	0.1064	15	126	0.9456	8.77E-01
2L_340906_SNP	A	C	0.07519	10	123	0.2769	2.62E-01
2L_340937_SNP	C	A	0.1912	26	110	0.9519	9.87E-01
2L_341158_SNP	T	A	0.1786	25	115	0.52	5.59E-01
2L_341194_SNP	G	A	0.303	40	92	0.4933	4.96E-01
2L_341242_SNP	T	A	0.2857	38	95	0.5722	5.86E-01
2L_341530_SNP	A	T	0.08029	11	126	0.4543	4.54E-01
2L_341543_DEL	C	CC	0.3607	44	78	0.8005	7.45E-01
2L_341678_SNP	A	T	0.1069	14	117	0.2529	2.56E-01
2L_341757_SNP	G	A	0.4462	58	72	0.9175	8.94E-01
2L_341897_SNP	G	T	0.4545	60	72	0.9551	9.79E-01
2L_341992_SNP	G	C	0.4545	60	72	0.9551	9.79E-01
2L_341998_SNP	G	A	0.458	60	71	0.9544	9.79E-01
2L_342013_SNP	A	C	0.0963	13	122	0.5656	5.21E-01
2L_342098_SNP	C	A	0.4692	61	69	0.9962	9.78E-01
2L_342171_SNP	G	T	0.4511	60	73	0.9285	8.99E-01
2L_342201_SNP	T	A	0.08696	12	126	0.6779	6.53E-01
2L_342215_SNP	A	T	0.4615	60	70	0.9729	9.99E-01
2L_342320_DEL	A	AA	0.05303	7	125	0.3575	3.55E-01
2L_342394_SNP	C	T	0.4809	63	68	0.3707	3.77E-01
2L_342423_SNP	G	A	0.3923	51	79	0.4806	5.12E-01
2L_342470_SNP	T	C	0.05839	8	129	0.5801	5.55E-01
2L_342549_SNP	C	T	0.4812	64	69	0.9414	9.57E-01
2L_342562_SNP	C	T	0.4769	62	68	0.7187	7.23E-01
2L_342802_SNP	A	C	0.4504	59	72	0.8144	8.42E-01
2L_342803_SNP	A	C	0.4545	60	72	0.9876	9.89E-01
2L_342858_SNP	G	T	0.4141	53	75	0.7091	6.87E-01
2L_343158_SNP	C	A	0.4462	58	72	0.7295	7.41E-01
2L_344985_SNP	A	T	0.4961	64	65	0.8071	8.17E-01
2L_345166_SNP	G	A	0.4609	59	69	0.9208	8.98E-01
2L_345190_SNP	G	C	0.4651	60	69	0.8477	8.58E-01
2L_345207_SNP	C	A	0.4688	60	68	0.796	8.04E-01
2L_345229_SNP	C	G	0.5	64	64	0.6385	6.58E-01
2L_345421_SNP	T	C	0.3953	51	78	0.6597	6.30E-01
2L_345756_SNP	C	T	0.4478	60	74	0.3745	3.50E-01
2L_346252_SNP	T	C	0.373	47	79	0.4935	4.64E-01
2L_346272_SNP	C	A	0.07299	10	127	0.4137	3.86E-01
2L_346273_SNP	A	T	0.07299	10	127	0.4137	3.86E-01
2L_346425_SNP	C	T	0.4609	59	69	0.8495	8.12E-01
2L_346605_SNP	A	C	0.1765	24	112	0.9835	9.64E-01
2L_346628_SNP	A	C	0.07246	10	128	0.4088	3.81E-01
2L_346672_SNP	T	A	0.4375	56	72	0.8121	7.91E-01
2L_346747_SNP	T	C	0.1136	15	117	0.3096	2.77E-01
2L_346882_SNP	T	A	0.4615	60	70	0.8798	8.47E-01
2L_346883_SNP	A	T	0.4656	61	70	0.9455	9.19E-01
2L_346923_SNP	T	A	0.1628	21	108	0.7931	7.58E-01
2L_346960_SNP	A	G	0.1953	25	103	0.6533	6.02E-01
2L_347113_SNP	C	A	0.4538	59	71	0.7169	6.85E-01
2L_347246_SNP	A	C	0.2074	28	107	0.7809	7.34E-01
2L_347385_SNP	A	G	0.4504	59	72	0.7285	6.94E-01
2L_347495_SNP	T	A	0.1642	22	112	0.868	8.01E-01
2L_347496_SNP	A	T	0.1567	21	113	0.8669	9.32E-01
2L_347518_SNP	A	C	0.2443	32	99	0.9911	9.67E-01
2L_347604_SNP	C	T	0.4729	61	68	0.3088	3.09E-01
2L_347726_SNP	T	A	0.2803	37	95	0.4014	3.80E-01
2L_347729_SNP	C	G	0.07971	11	127	0.6086	5.84E-01
2L_347831_SNP	A	C	0.3023	39	90	0.6009	5.73E-01
2L_355471_SNP	A	G	0.1029	14	122	0.226	2.00E-01
2L_355472_SNP	T	A	0.1159	16	122	0.2763	2.49E-01
2L_355683_SNP	A	C	0.05224	7	127	0.1669	1.61E-01
2L_355692_SNP	T	G	0.1136	15	117	0.1729	1.64E-01
2L_355957_SNP	T	C	0.3077	40	90	0.7487	7.11E-01
2L_356206_SNP	T	C	0.3182	42	90	0.6969	6.66E-01
2L_356221_SNP	A	T	0.313	41	90	0.6342	6.01E-01
2L_356845_SNP	A	T	0.4427	58	73	0.8689	8.45E-01
2L_356857_SNP	G	A	0.1825	25	112	0.9952	9.22E-01
2L_357036_SNP	T	A	0.1606	22	115	0.5635	5.96E-01
2L_357267_SNP	T	G	0.1387	19	118	0.872	9.20E-01
2L_357324_SNP	T	C	0.2769	36	94	0.8769	8.63E-01
2L_357751_SNP	C	G	0.1304	18	120	0.3123	3.19E-01
2L_357768_SNP	A	T	0.4308	56	74	0.7324	6.96E-01
2L_357891_SNP	C	T	0.2326	30	99	0.7785	7.86E-01
2L_357910_SNP	C	T	0.2029	28	110	0.6112	5.64E-01
2L_358044_SNP	T	C	0.2612	35	99	0.9528	9.79E-01
2L_358121_SNP	T	G	0.25	33	99	0.9553	9.82E-01
2L_358256_SNP	T	C	0.0942	13	125	0.07771	6.94E-02
2L_358349_SNP	A	G	0.2727	36	96	0.9593	9.22E-01
2L_358553_SNP	A	G	0.4252	54	73	0.7514	7.18E-01
2L_358810_SNP	G	C	0.2132	29	107	0.4461	4.01E-01
2L_358911_SNP	T	A	0.4724	60	67	0.6019	6.05E-01
2L_359220_SNP	A	C	0.08889	12	123	0.4036	3.67E-01
2L_359324_SNP	G	T	0.1729	23	110	0.5038	4.70E-01
2L_359415_SNP	T	G	0.2263	31	106	0.2457	2.18E-01
2L_359421_SNP	T	A	0.2692	35	95	0.6353	6.07E-01
2L_359512_SNP	A	G	0.4474	51	63	0.7325	7.22E-01
2L_359532_SNP	T	A	0.4261	49	66	0.8355	8.09E-01
2L_359537_SNP	G	A	0.4298	49	65	0.5427	5.32E-01
2L_359560_SNP	T	G	0.1532	19	105	0.5112	4.76E-01
2L_365892_SNP	T	C	0.2537	34	100	0.7813	7.44E-01
2L_366074_SNP	A	G	0.2121	28	104	0.3954	3.58E-01
2L_366184_SNP	T	G	0.2791	36	93	0.7443	7.11E-01
2L_366486_INS	AGCCA	A	0.4417	53	67	0.6307	6.26E-01
2L_366653_DEL	A	ATTAAAATCAATCA	0.2462	32	98	0.993	9.50E-01
2L_366790_SNP	C	T	0.2576	34	98	0.7949	7.61E-01
2L_366797_INS	GC	T	0.2576	34	98	0.7171	6.77E-01
2L_366799_SNP	C	G	0.2443	32	99	0.5258	5.06E-01
2L_366912_SNP	T	C	0.2015	27	107	0.3447	3.08E-01
2L_367031_SNP	T	G	0.2868	37	92	0.59	5.49E-01
2L_367087_SNP	C	A	0.4141	53	75	0.8464	8.49E-01
2L_367090_SNP	T	G	0.4308	56	74	0.9817	9.72E-01
2L_367126_SNP	G	A	0.08889	12	123	0.311	2.78E-01
2L_367265_SNP	A	T	0.06716	9	125	0.7488	7.27E-01
2L_367360_SNP	A	C	0.0963	13	122	0.6195	5.92E-01
2L_367529_SNP	C	T	0.4351	57	74	0.4927	5.08E-01
2L_367796_SNP	T	C	0.1594	22	116	0.8783	8.20E-01
2L_367858_SNP	A	T	0.219	30	107	0.1925	1.64E-01
2L_367921_SNP	A	G	0.1176	16	120	0.9382	9.07E-01
2L_367960_SNP	A	T	0.4504	59	72	0.7087	7.12E-01
2L_368131_SNP	A	T	0.2879	38	94	0.8686	8.35E-01
2L_368824_SNP	T	C	0.08029	11	126	0.0202	1.76E-02
2L_369463_SNP	G	A	0.4077	53	77	0.8867	8.81E-01
2L_369621_SNP	T	C	0.1194	16	118	0.713	6.98E-01
2L_369651_SNP	T	C	0.3588	47	84	0.9389	9.39E-01
2L_369652_SNP	T	C	0.3465	44	83	0.914	8.98E-01
2L_369716_INS	ATCTGTGGTTA	A	0.3937	50	77	0.495	4.66E-01
2L_369776_SNP	G	A	0.06667	9	126	0.1772	1.54E-01
2L_370607_SNP	A	T	0.08824	12	124	0.3216	3.07E-01
2L_370618_SNP	T	G	0.1838	25	111	0.8665	8.32E-01
2L_370700_SNP	A	T	0.1385	18	112	0.6211	5.81E-01
2L_371448_SNP	A	G	0.2692	35	95	0.7297	7.32E-01
2L_371450_SNP	G	T	0.09559	13	123	0.5388	5.15E-01
2L_371513_SNP	C	T	0.08955	12	122	0.8827	8.72E-01
2L_371565_SNP	T	A	0.05036	7	132	0.4202	4.05E-01
2L_371772_SNP	T	G	0.1127	16	126	0.2114	2.02E-01
2L_371936_SNP	C	T	0.3008	40	93	0.7146	6.72E-01
2L_372188_SNP	A	G	0.07801	11	130	0.2858	2.57E-01
2L_372198_SNP	C	G	0.07092	10	131	0.4685	4.31E-01
2L_372302_SNP	A	T	0.2727	36	96	0.6736	7.19E-01
2L_372303_SNP	A	C	0.2636	34	95	0.7596	8.09E-01
2L_372959_SNP	G	T	0.4488	57	70	0.5536	5.23E-01
2L_373004_SNP	C	T	0.07042	10	132	0.4421	4.21E-01
2L_373119_SNP	A	C	0.3047	39	89	0.8783	8.56E-01
2L_373125_SNP	T	G	0.3231	42	88	0.982	9.53E-01
2L_373319_SNP	A	G	0.3165	44	95	0.8916	8.54E-01
2L_373572_SNP	G	A	0.05594	8	135	0.1797	1.88E-01
2L_373629_SNP	T	A	0.3308	43	87	0.7634	7.30E-01
2L_373751_SNP	G	A	0.4769	62	68	0.7928	7.72E-01
2L_373892_SNP	T	C	0.05469	7	121	0.5154	4.69E-01
2L_373972_SNP	A	G	0.2612	35	99	0.8299	8.71E-01
2L_374009_DEL	AA	A	0.4538	54	65	0.4938	4.88E-01
2L_374169_SNP	C	T	0.1364	18	114	0.2495	2.58E-01
2L_374210_SNP	C	T	0.2946	38	91	0.5689	6.00E-01
2L_374693_SNP	A	T	0.1348	19	122	0.803	8.29E-01
2L_374747_SNP	G	T	0.4403	59	75	0.663	6.89E-01
2L_375595_SNP	T	G	0.05755	8	131	0.5935	5.81E-01
2L_375898_SNP	G	C	0.4341	56	73	0.8887	8.42E-01
2L_375923_SNP	A	T	0.2652	35	97	0.3183	3.54E-01
2L_376198_SNP	A	G	0.3071	39	88	0.4964	5.18E-01
2L_376430_SNP	C	T	0.1799	25	114	0.976	9.09E-01
2L_376459_SNP	A	T	0.313	41	90	0.7387	7.54E-01
2L_376460_SNP	C	A	0.3077	40	90	0.9069	9.30E-01
2L_376463_SNP	C	T	0.1857	26	114	0.7887	7.23E-01
2L_376485_SNP	T	C	0.08824	12	124	0.8232	8.42E-01
2L_376529_SNP	T	C	0.146	20	117	0.7609	8.26E-01
2L_376777_SNP	A	G	0.1135	16	125	0.4409	4.56E-01
2L_376902_SNP	A	G	0.4109	53	76	0.6909	6.91E-01
2L_377118_SNP	G	C	0.4737	63	70	0.8115	8.32E-01
2L_377248_SNP	C	A	0.4806	62	67	0.6674	6.81E-01
2L_377955_SNP	T	C	0.2946	38	91	0.9504	9.39E-01
2L_377994_SNP	G	C	0.09859	14	128	0.9456	9.82E-01
2L_378200_SNP	T	C	0.2086	29	110	0.7841	7.56E-01
2L_378373_SNP	A	T	0.3158	42	91	0.5103	5.25E-01
2L_378391_SNP	G	A	0.1223	17	122	0.9132	9.10E-01
2L_378427_SNP	G	C	0.05	7	133	0.6904	6.71E-01
2L_378468_SNP	A	G	0.4254	57	77	0.7931	7.86E-01
2L_378484_SNP	A	T	0.4265	58	78	0.7542	7.51E-01
2L_378845_SNP	C	T	0.4803	61	66	0.5719	5.37E-01
2L_378989_SNP	G	A	0.4318	57	75	0.6868	6.68E-01
2L_379087_SNP	A	G	0.1241	17	120	0.9559	9.60E-01
2L_379346_SNP	G	A	0.2296	31	104	0.7662	8.32E-01
2L_379490_SNP	A	C	0.09353	13	126	0.9323	9.27E-01
2L_379589_SNP	G	C	0.3939	52	80	0.6613	6.41E-01
2L_379692_SNP	G	A	0.4545	60	72	0.7519	7.43E-01
2L_379760_SNP	A	G	0.08451	12	130	0.3813	4.20E-01
2L_379873_SNP	G	T	0.4733	62	69	0.9397	9.41E-01
2L_379879_SNP	G	A	0.4015	53	79	0.9531	9.30E-01
2L_380380_SNP	G	A	0.05	7	133	0.9985	9.56E-01
2L_380422_SNP	T	C	0.4148	56	79	0.9817	9.95E-01
2L_380424_DEL	AA	A	0.4167	55	77	0.8555	8.49E-01
2L_380513_SNP	C	T	0.4667	63	72	0.8095	7.93E-01
2L_380539_DEL	A	AT	0.05755	8	131	0.6377	6.18E-01
2L_380540_SNP	T	A	0.4274	53	71	0.8112	8.53E-01
2L_380569_SNP	A	G	0.08088	11	125	0.2363	2.21E-01
2L_380741_SNP	T	C	0.3864	51	81	0.9646	9.79E-01
2L_381261_SNP	T	C	0.1571	22	118	0.2995	3.19E-01
2L_381570_INS	T	TT	0.4444	60	75	0.5155	4.93E-01
2L_381579_SNP	T	A	0.1429	19	114	0.1991	1.84E-01
2L_381587_SNP	G	C	0.1429	19	114	0.2018	1.93E-01
2L_381593_SNP	G	T	0.1579	21	112	0.4028	3.71E-01
2L_381728_SNP	T	A	0.07692	11	132	0.2533	2.78E-01
2L_381787_SNP	G	A	0.2714	38	102	0.8117	8.01E-01
2L_381821_DEL	G	GTT	0.2598	33	94	0.9345	9.45E-01
2L_381846_SNP	T	C	0.1151	16	123	0.08872	8.78E-02
2L_382049_SNP	A	G	0.0942	13	125	0.2628	2.60E-01
2L_382065_DEL	T	TG	0.07353	10	126	0.6871	6.92E-01
2L_382100_SNP	A	G	0.163	22	113	0.8652	8.99E-01
2L_382139_SNP	G	A	0.1739	24	114	0.6954	7.34E-01
2L_382173_SNP	C	G	0.2734	38	101	0.5826	5.83E-01
2L_382411_SNP	T	C	0.1168	16	121	0.1143	1.25E-01
2L_382616_SNP	T	G	0.09231	12	118	0.7332	6.60E-01
2L_382641_SNP	G	C	0.0916	12	119	0.7519	6.82E-01
2L_382724_SNP	G	A	0.4923	64	66	0.3485	3.74E-01
2L_382758_SNP	G	T	0.0916	12	119	0.7519	6.82E-01
2L_382781_SNP	A	G	0.09924	13	118	0.4274	3.59E-01
2L_382837_SNP	C	G	0.09375	12	116	0.5208	4.47E-01
2L_382875_SNP	T	C	0.0687	9	122	0.3116	2.58E-01
2L_382878_SNP	G	A	0.3182	42	90	0.9273	9.65E-01
2L_382889_SNP	A	T	0.07812	10	118	0.1642	1.27E-01
2L_382952_SNP	G	C	0.315	40	87	0.9317	8.94E-01
2L_383222_SNP	T	C	0.06299	8	119	0.1457	1.37E-01
2L_383261_SNP	A	G	0.1163	15	114	0.2318	2.27E-01
2L_383450_SNP	T	C	0.0922	13	128	0.0184	1.84E-02
2L_383874_INS	A	AACTAGAAAATGATCCTAGAGC	0.1805	24	109	0.7737	7.37E-01
2L_384022_SNP	T	G	0.2969	38	90	0.7681	7.88E-01
2L_384053_SNP	A	G	0.3111	42	93	0.9941	9.44E-01
2L_384054_SNP	A	G	0.1971	27	110	0.7524	7.43E-01
2L_384303_DEL	T	TT	0.1935	24	100	0.4806	4.36E-01
2L_384360_SNP	T	C	0.2409	33	104	0.9005	9.05E-01
2L_384480_DEL	A	AA	0.06957	8	107	0.7094	6.82E-01
2L_384607_SNP	C	G	0.1007	14	125	0.4436	4.41E-01
2L_384823_SNP	G	C	0.07299	10	127	0.3044	3.05E-01
2L_384931_SNP	T	C	0.07299	10	127	0.2918	3.05E-01
2L_385215_SNP	T	A	0.07746	11	131	0.2585	2.83E-01
2L_385372_SNP	A	G	0.2263	31	106	0.9297	9.21E-01
2L_385397_SNP	A	G	0.2302	32	107	0.9732	9.76E-01
2L_385512_SNP	T	C	0.2374	33	106	0.764	7.67E-01
2L_385547_SNP	A	T	0.1259	17	118	0.4054	3.67E-01
2L_385652_SNP	T	C	0.06429	9	131	0.1235	1.39E-01
2L_386078_DEL	C	CTCGCAGCTCCTAATCCGA	0.2823	35	89	0.2351	2.09E-01
2L_386098_SNP	A	T	0.3077	40	90	0.41	3.87E-01
2L_386295_SNP	A	C	0.2222	30	105	0.8935	8.91E-01
2L_386596_SNP	A	T	0.05634	8	134	0.6176	6.83E-01
2L_387006_SNP	T	G	0.1014	14	124	0.04205	4.78E-02
2L_387298_SNP	A	G	0.3636	48	84	0.2158	2.11E-01
2L_387459_DEL	A	AAATACTGATATTAGCCA	0.2419	30	94	0.4346	4.42E-01
2L_387491_SNP	G	A	0.05263	7	126	0.9869	9.83E-01
2L_387696_SNP	A	T	0.3902	48	75	0.0668	6.52E-02
2L_387866_SNP	A	G	0.07092	10	131	0.3004	3.24E-01
2L_387997_SNP	G	A	0.3488	45	84	0.3442	3.00E-01
2L_387999_SNP	A	G	0.3333	42	84	0.2994	2.56E-01
2L_388088_SNP	A	T	0.2901	38	93	0.7386	6.77E-01
2L_388515_SNP	A	T	0.2409	33	104	0.08627	8.60E-02
2L_388585_DEL	T	TGGGAAAT	0.08696	12	126	0.2639	2.59E-01
2L_388595_SNP	T	G	0.2348	31	101	0.07001	6.66E-02
2L_388611_SNP	T	A	0.3893	51	80	0.5737	5.90E-01
2L_388673_SNP	G	T	0.1128	15	118	0.2571	2.59E-01
2L_388693_SNP	T	G	0.064	8	117	0.8408	7.81E-01
2L_388823_SNP	G	A	0.1214	17	123	0.2553	2.64E-01
2L_388850_SNP	G	A	0.2463	33	101	0.2325	2.36E-01
2L_388960_SNP	C	T	0.05303	7	125	0.9923	9.76E-01
2L_389062_SNP	C	T	0.3206	42	89	0.2724	2.58E-01
2L_389197_SNP	G	T	0.3154	41	89	0.404	3.59E-01
2L_389278_SNP	G	T	0.16	20	105	0.1242	1.14E-01
2L_389330_SNP	A	C	0.1969	25	102	0.1162	1.03E-01
2L_389334_SNP	A	G	0.2109	27	101	0.1776	1.63E-01
2L_389634_SNP	T	G	0.3984	49	74	0.6118	5.72E-01
2L_389653_SNP	A	G	0.1938	25	104	0.191	1.93E-01
2L_389822_SNP	T	A	0.09929	14	127	0.05583	5.47E-02
2L_390139_SNP	A	G	0.1	14	126	0.4871	5.08E-01
2L_390144_SNP	G	T	0.3651	46	80	0.1908	1.63E-01
2L_390193_SNP	G	C	0.07914	11	128	0.5754	5.88E-01
2L_390286_SNP	A	G	0.05303	7	125	0.9959	9.72E-01
2L_390318_SNP	T	C	0.1056	15	127	0.8277	7.83E-01
2L_390346_SNP	C	T	0.344	43	82	0.8541	8.29E-01
2L_390348_SNP	A	T	0.1333	18	117	0.9865	9.50E-01
2L_390808_SNP	T	G	0.05674	8	133	0.7969	7.98E-01
2L_390815_SNP	A	G	0.05714	8	132	0.1408	1.26E-01
2L_390919_SNP	A	G	0.1942	27	112	0.5621	5.78E-01
2L_391036_SNP	C	G	0.05109	7	130	0.05256	5.12E-02
2L_391161_DEL	A	AC	0.2602	32	91	0.3813	3.57E-01
2L_391224_SNP	T	G	0.3308	43	87	0.06939	7.04E-02
2L_391227_SNP	T	A	0.4046	53	78	0.9522	9.26E-01
2L_391303_SNP	G	T	0.4077	53	77	0.8137	8.43E-01
2L_391321_INS	TT	T	0.272	34	91	0.08275	8.64E-02
2L_391345_SNP	T	C	0.4355	54	70	0.3553	3.73E-01
2L_391397_SNP	T	G	0.05797	8	130	0.4533	4.19E-01
2L_391520_SNP	A	C	0.1471	20	116	0.1481	1.46E-01
2L_391610_SNP	A	C	0.2824	37	94	0.5464	5.67E-01
2L_391904_SNP	G	A	0.1022	14	123	0.9201	9.38E-01
2L_392147_SNP	T	C	0.2791	36	93	0.8643	8.04E-01
2L_392243_SNP	C	T	0.4186	54	75	0.3476	3.31E-01
2L_392371_DEL	A	TTTTAC	0.4	50	75	0.4723	4.75E-01
2L_392403_SNP	C	A	0.07194	10	129	0.4061	4.31E-01
2L_392479_SNP	G	A	0.4844	62	66	0.07516	6.98E-02
2L_392480_SNP	G	A	0.07042	10	132	0.3168	3.37E-01
2L_392588_SNP	C	T	0.1079	15	124	0.2283	2.03E-01
2L_392659_SNP	C	G	0.1493	20	114	0.5238	4.62E-01
2L_392714_SNP	T	C	0.0963	13	122	0.05185	3.87E-02
2L_393134_SNP	A	G	0.2047	26	101	0.7606	7.12E-01
2L_393238_SNP	A	G	0.07092	10	131	0.4783	5.40E-01
2L_393239_SNP	C	G	0.07801	11	130	0.6021	6.62E-01
2L_393445_SNP	A	G	0.1343	18	116	0.6101	5.59E-01
2L_393515_SNP	G	A	0.2074	28	107	0.07388	6.82E-02
2L_393678_INS	A	ACCATTGGTTTAAGA	0.08271	11	122	0.7308	7.25E-01
2L_393727_SNP	C	G	0.3008	40	93	0.8109	7.58E-01
2L_394019_SNP	G	A	0.1642	22	112	0.3591	3.26E-01
2L_394139_SNP	A	G	0.09489	13	124	0.1146	1.15E-01
2L_394191_SNP	A	G	0.05303	7	125	0.6774	6.18E-01
2L_394202_SNP	C	T	0.1071	15	125	0.6572	6.17E-01
2L_394238_INS	AA	A	0.1087	15	123	0.07125	7.06E-02
2L_394270_DEL	AATACCTAAAC	A	0.3871	48	76	0.2298	2.04E-01
2L_394621_SNP	G	T	0.05714	8	132	0.1806	1.84E-01
2L_394628_SNP	T	C	0.2248	29	100	0.2179	2.00E-01
2L_394854_SNP	C	A	0.378	48	79	0.1158	9.91E-02
2L_394905_SNP	G	T	0.2059	28	108	0.06564	6.25E-02
2L_395101_SNP	G	A	0.2901	38	93	0.684	6.20E-01
2L_395381_SNP	T	G	0.3664	48	83	0.05431	4.49E-02
2L_395538_SNP	T	G	0.07857	11	129	0.2337	2.56E-01
2L_395650_SNP	A	T	0.1045	14	120	0.1041	9.89E-02
2L_395657_SNP	C	T	0.3511	46	85	0.07039	6.09E-02
2L_395661_SNP	A	C	0.07801	11	130	0.6735	7.37E-01
2L_395662_SNP	C	A	0.3511	46	85	0.07039	6.09E-02
2L_395753_SNP	G	T	0.125	17	119	0.281	2.61E-01
2L_395765_SNP	C	G	0.06383	9	132	0.3966	4.04E-01
2L_395803_SNP	G	T	0.06452	8	116	0.143	1.43E-01
2L_395804_SNP	T	A	0.2047	26	101	0.1408	1.42E-01
2L_396093_SNP	G	C	0.0916	12	119	0.9987	9.57E-01
2L_396113_SNP	A	G	0.08333	11	121	0.7649	7.96E-01
2L_396144_SNP	C	T	0.09091	12	120	0.9708	9.24E-01
2L_396351_SNP	G	T	0.146	20	117	0.1254	1.09E-01
2L_396396_DEL	TCCTT	T	0.4715	58	65	0.08801	7.76E-02
2L_396497_SNP	G	C	0.2059	28	108	0.2652	2.31E-01
2L_396732_SNP	A	T	0.4504	59	72	0.4254	3.87E-01
2L_396809_SNP	T	G	0.1971	27	110	0.0852	8.78E-02
2L_396867_SNP	C	T	0.1957	27	111	0.1314	1.39E-01
2L_396873_SNP	T	G	0.1957	27	111	0.1127	1.19E-01
2L_396926_SNP	G	C	0.1942	27	112	0.08581	9.08E-02
2L_397016_SNP	A	G	0.1295	18	121	0.9299	9.46E-01
2L_397095_SNP	C	A	0.2481	32	97	0.3961	3.81E-01
2L_397136_SNP	A	T	0.2481	33	100	0.2856	2.74E-01
2L_397179_SNP	A	C	0.1304	18	120	0.4384	4.40E-01
2L_397245_SNP	A	G	0.1324	18	118	0.1554	1.35E-01
2L_397261_SNP	A	G	0.1367	19	120	0.7388	7.50E-01
2L_397274_SNP	T	C	0.4122	54	77	0.725	7.20E-01
2L_397289_SNP	T	C	0.07092	10	131	0.286	3.11E-01
2L_397341_SNP	T	C	0.1223	17	122	0.6135	6.43E-01
2L_397416_SNP	T	G	0.06767	9	124	0.6513	7.15E-01
2L_397420_SNP	T	C	0.08392	12	131	0.2841	3.12E-01
2L_397474_SNP	T	C	0.05	7	133	0.4543	4.34E-01
2L_397485_SNP	T	G	0.4656	61	70	0.1112	1.16E-01
2L_397541_SNP	T	A	0.1387	19	118	0.2596	2.34E-01
2L_397574_SNP	A	G	0.08271	11	122	0.6182	6.73E-01
2L_397579_SNP	T	G	0.1324	18	118	0.2891	2.59E-01
2L_398075_SNP	A	G	0.1799	25	114	0.395	4.05E-01
2L_398089_SNP	G	C	0.07143	10	130	0.06504	7.53E-02
2L_398117_SNP	G	T	0.4127	52	74	0.7708	8.42E-01
2L_398143_SNP	T	C	0.3023	39	90	0.8125	7.48E-01
2L_398222_SNP	T	A	0.406	54	79	0.6134	6.71E-01
2L_398223_DEL	T	TCTT	0.1053	14	119	0.2477	2.30E-01
2L_398438_SNP	T	C	0.4651	60	69	0.7819	8.52E-01
2L_398594_SNP	T	G	0.1214	17	123	0.9231	9.10E-01
2L_398834_SNP	C	T	0.296	37	88	0.5861	5.73E-01
2L_398988_SNP	G	A	0.1418	20	121	0.2213	2.17E-01
2L_399007_SNP	A	C	0.2761	37	97	0.06305	5.23E-02
2L_399069_SNP	T	C	0.4737	54	60	0.3133	2.51E-01
2L_399089_SNP	T	A	0.07143	10	130	0.6113	6.70E-01
2L_399093_SNP	C	T	0.1	13	117	0.7778	8.13E-01
2L_399124_SNP	T	C	0.1079	15	124	0.6355	5.85E-01
2L_399161_SNP	G	C	0.1	14	126	0.2956	2.79E-01
2L_399172_SNP	T	C	0.1783	23	106	0.8813	8.89E-01
2L_399200_SNP	T	C	0.06569	9	128	0.4225	4.03E-01
2L_399226_SNP	A	G	0.1	13	117	0.7374	7.72E-01
2L_399323_SNP	T	C	0.06993	10	133	0.5756	6.35E-01
2L_399341_SNP	C	A	0.1077	14	116	0.8683	8.90E-01
2L_399342_SNP	C	T	0.4621	61	71	0.7135	6.97E-01
2L_399352_SNP	C	G	0.1069	14	117	0.6704	6.79E-01
2L_399355_SNP	A	C	0.2891	37	91	0.614	5.55E-01
2L_399356_SNP	T	C	0.2891	37	91	0.614	5.55E-01
2L_399358_SNP	A	T	0.1154	15	115	0.8331	8.50E-01
2L_399359_SNP	G	A	0.1136	15	117	0.806	8.21E-01
2L_399714_SNP	T	G	0.05	7	133	0.6608	6.47E-01
2L_399715_SNP	A	T	0.07092	10	131	0.5784	6.30E-01
2L_399842_SNP	A	G	0.05426	7	122	0.9953	9.60E-01
2L_400092_SNP	C	T	0.2246	31	107	0.7939	8.01E-01
[truncated: 966,175 more rows]
