# Supplementary material for: Toxicological Study and Genetic Basis of BTEX Susceptibility in Drosophila melanogaster
Source: Front Genet. 2020 Oct 15;11:594179. doi: 10.3389/fgene.2020.594179 (PMC7593870; doi:10.3389/fgene.2020.594179)
Supplement: Supplementary file 1 [file Data_Sheet_1.ZIP › SUPPLEMENTAL MATERIAL PRESENTATION/Supplemental Table 1B.csv]

SET 2
GWAS ALL ASSOCIATION FOR P-XYLENE EXPOSURE
ID	MinorAllele	MajorAllele	MAF	MinorAlleleCount	MajorAlleleCount	SinglePval	SingleMixedPval
3L_8400079_SNP	A	G	0.05303	7	125	0.6234	6.11E-01
3L_8400082_SNP	T	C	0.07971	11	127	0.339	3.21E-01
3L_8400313_SNP	T	G	0.1143	16	124	0.9855	9.94E-01
3L_8400385_SNP	C	G	0.2806	39	100	0.2574	2.72E-01
3L_8400403_SNP	A	G	0.2786	39	101	0.3023	3.21E-01
3L_8400415_SNP	C	T	0.2786	39	101	0.3023	3.21E-01
3L_8400467_SNP	A	G	0.1197	17	125	0.9606	9.31E-01
3L_8400480_SNP	G	T	0.1739	24	114	0.3717	4.11E-01
3L_8400534_SNP	G	C	0.1778	24	111	0.6591	7.11E-01
3L_8400543_SNP	T	C	0.4783	66	72	0.4401	4.18E-01
3L_8400564_SNP	C	A	0.2014	28	111	0.9026	8.69E-01
3L_8400604_SNP	T	C	0.2174	30	108	0.6215	6.26E-01
3L_8400612_SNP	A	T	0.1942	27	112	0.6676	6.77E-01
3L_8400613_SNP	G	T	0.07042	10	132	0.6538	6.25E-01
3L_8400700_SNP	C	T	0.4453	61	76	0.3646	3.38E-01
3L_8400787_SNP	T	C	0.1143	16	124	0.9692	9.41E-01
3L_8400793_SNP	G	A	0.09353	13	126	0.2823	2.83E-01
3L_8400859_SNP	G	T	0.3768	52	86	0.4099	3.75E-01
3L_8400894_SNP	A	G	0.09353	13	126	0.3648	3.63E-01
3L_8400923_SNP	T	C	0.06338	9	133	0.7167	6.87E-01
3L_8400930_SNP	T	C	0.08696	12	126	0.4086	3.90E-01
3L_8401047_SNP	A	T	0.4338	59	77	0.9125	9.36E-01
3L_8401103_SNP	A	G	0.3676	50	86	0.1502	1.49E-01
3L_8401137_SNP	T	A	0.4015	55	82	0.06697	5.90E-02
3L_8401237_SNP	C	T	0.05634	8	134	0.6875	6.62E-01
3L_8401276_SNP	C	A	0.1286	18	122	0.8628	8.57E-01
3L_8401302_SNP	A	G	0.1367	19	120	0.1669	1.63E-01
3L_8401303_SNP	A	G	0.1223	17	122	0.8208	8.12E-01
3L_8401382_SNP	G	T	0.2	27	108	0.3417	3.51E-01
3L_8401397_SNP	G	T	0.05634	8	134	0.6875	6.62E-01
3L_8401421_SNP	A	T	0.1971	27	110	0.07852	6.80E-02
3L_8401581_SNP	A	G	0.1377	19	119	0.2489	2.21E-01
3L_8401588_SNP	G	A	0.2993	41	96	0.2328	2.10E-01
3L_8401597_SNP	T	A	0.1214	17	123	0.4399	3.99E-01
3L_8401751_SNP	A	T	0.1387	19	118	0.4646	4.43E-01
3L_8401754_SNP	A	G	0.07857	11	129	0.1373	1.28E-01
3L_8401761_SNP	A	G	0.1079	15	124	0.7177	7.14E-01
3L_8401763_SNP	G	A	0.1007	14	125	0.6645	6.59E-01
3L_8401774_SNP	G	T	0.06383	9	132	0.1421	1.38E-01
3L_8401777_SNP	A	G	0.4733	62	69	0.1094	1.02E-01
3L_8401785_SNP	C	T	0.06383	9	132	0.1457	1.41E-01
3L_8401788_SNP	T	A	0.05714	8	132	0.1972	1.92E-01
3L_8401855_SNP	T	C	0.1397	19	117	0.3611	3.43E-01
3L_8401873_SNP	T	C	0.125	17	119	0.1724	1.56E-01
3L_8401876_SNP	A	G	0.1203	16	117	0.2344	2.25E-01
3L_8401881_SNP	G	A	0.25	34	102	0.1737	1.60E-01
3L_8401971_SNP	A	G	0.2197	29	103	0.4834	5.27E-01
3L_8402011_SNP	T	G	0.07752	10	119	0.2248	2.27E-01
3L_8402050_SNP	C	T	0.3609	48	85	0.2965	3.06E-01
3L_8402090_SNP	A	T	0.07746	11	131	0.7366	7.77E-01
3L_8402100_SNP	C	G	0.2574	35	101	0.4236	3.80E-01
3L_8402139_SNP	A	C	0.2574	35	101	0.799	7.46E-01
3L_8402204_SNP	A	G	0.2388	32	102	0.3688	3.37E-01
3L_8402210_SNP	C	T	0.05634	8	134	0.6875	6.62E-01
3L_8402279_SNP	T	C	0.05714	8	132	0.0368	3.34E-02
3L_8402303_SNP	G	A	0.06294	9	134	0.06722	5.90E-02
3L_8402417_SNP	G	C	0.4015	55	82	0.7102	7.41E-01
3L_8402438_SNP	T	C	0.3796	52	85	0.8694	9.05E-01
3L_8402444_SNP	C	T	0.4599	63	74	0.432	4.47E-01
3L_8402492_SNP	C	T	0.07914	11	128	0.5636	5.70E-01
3L_8402597_SNP	T	C	0.05714	8	132	0.8141	8.28E-01
3L_8402802_SNP	T	C	0.1739	24	114	0.2337	2.47E-01
3L_8402808_SNP	G	A	0.3529	48	88	0.7654	7.82E-01
3L_8402955_SNP	T	G	0.06383	9	132	0.1059	1.03E-01
3L_8402960_SNP	T	C	0.1844	26	115	0.277	2.75E-01
3L_8402964_SNP	A	C	0.3869	53	84	0.4612	4.45E-01
3L_8402976_SNP	A	G	0.4485	61	75	0.1413	1.36E-01
3L_8403030_SNP	A	G	0.1087	15	123	0.09123	8.69E-02
3L_8403246_SNP	C	G	0.4444	60	75	0.08882	8.97E-02
3L_8403273_SNP	T	C	0.09353	13	126	0.2223	2.23E-01
3L_8403303_SNP	T	C	0.09286	13	127	0.2629	2.64E-01
3L_8403402_SNP	A	G	0.1064	15	126	0.4393	4.51E-01
3L_8403462_SNP	T	C	0.4559	62	74	0.8254	8.49E-01
3L_8403641_SNP	G	A	0.1449	20	118	0.145	1.41E-01
3L_8403680_SNP	A	G	0.1739	24	114	0.8054	7.91E-01
3L_8403711_SNP	T	C	0.1667	23	115	0.3316	3.25E-01
3L_8403714_SNP	A	C	0.1544	21	115	0.1202	1.15E-01
3L_8403903_SNP	T	C	0.2812	36	92	0.3418	3.34E-01
3L_8403999_SNP	T	C	0.3741	52	87	0.3579	3.47E-01
3L_8404005_SNP	A	G	0.3382	46	90	0.9255	9.15E-01
3L_8404035_SNP	T	C	0.4511	60	73	0.0913	8.47E-02
3L_8404083_SNP	A	G	0.1	14	126	0.9672	9.26E-01
3L_8404133_SNP	C	A	0.3162	43	93	0.7093	6.92E-01
3L_8404203_SNP	T	C	0.4118	56	80	0.1903	1.77E-01
3L_8404235_SNP	A	G	0.4627	62	72	0.05482	5.30E-02
3L_8404241_SNP	A	C	0.4586	61	72	0.1073	1.15E-01
3L_8404265_SNP	G	A	0.2628	36	101	0.8035	7.81E-01
3L_8404289_SNP	T	C	0.3209	43	91	0.6536	6.73E-01
3L_8404298_SNP	T	C	0.3037	41	94	0.3028	3.20E-01
3L_8404319_SNP	G	A	0.4565	63	75	0.1355	1.32E-01
3L_8404358_SNP	A	G	0.1618	22	114	0.6516	6.23E-01
3L_8404455_SNP	G	T	0.1871	26	113	0.6218	6.21E-01
3L_8404570_SNP	T	C	0.06338	9	133	0.1094	1.07E-01
3L_8404631_SNP	A	G	0.1522	21	117	0.1384	1.31E-01
3L_8404634_SNP	A	G	0.1522	21	117	0.1715	1.67E-01
3L_8404656_SNP	A	T	0.05	7	133	0.2305	2.23E-01
3L_8404666_SNP	T	A	0.05	7	133	0.2623	2.49E-01
3L_8404668_SNP	G	A	0.1295	18	121	0.6635	6.65E-01
3L_8404697_SNP	C	G	0.05674	8	133	0.07263	6.90E-02
3L_8404772_SNP	G	A	0.05	7	133	0.05865	5.51E-02
3L_8404773_SNP	G	A	0.1223	17	122	0.7511	7.52E-01
3L_8404795_SNP	C	A	0.05797	8	130	0.0416	3.70E-02
3L_8404796_SNP	G	A	0.2158	30	109	0.782	7.53E-01
3L_8404863_INS	AA	A	0.08594	11	117	0.3903	4.15E-01
3L_8404876_SNP	T	A	0.1159	16	122	0.8467	8.49E-01
3L_8404909_SNP	A	G	0.1223	17	122	0.8127	8.18E-01
3L_8404936_SNP	G	A	0.2206	30	106	0.008221	7.32E-03
3L_8404949_SNP	C	A	0.09559	13	123	0.291	2.75E-01
3L_8405513_SNP	T	C	0.2826	39	99	0.7511	7.64E-01
3L_8405723_SNP	G	A	0.4029	56	83	0.3692	3.67E-01
3L_8405744_SNP	C	T	0.4604	64	75	0.5994	5.90E-01
3L_8405813_SNP	C	A	0.3603	49	87	0.1553	1.66E-01
3L_8405846_SNP	T	C	0.4855	67	71	0.4791	4.50E-01
3L_8405932_DEL	T	TTCT	0.3759	50	83	0.7886	7.82E-01
3L_8405941_SNP	C	G	0.3942	54	83	0.5745	5.67E-01
3L_8405950_SNP	T	C	0.4318	57	75	0.4849	4.70E-01
3L_8405952_SNP	C	T	0.4179	56	78	0.6041	5.95E-01
3L_8406076_SNP	C	T	0.3456	47	89	0.9512	9.18E-01
3L_8406096_SNP	T	G	0.1702	24	117	0.3495	3.44E-01
3L_8406109_SNP	T	A	0.3286	46	94	0.9025	9.46E-01
3L_8406130_SNP	A	T	0.1901	27	115	0.0588	5.30E-02
3L_8406198_SNP	A	G	0.1714	24	116	0.1977	1.92E-01
3L_8406516_SNP	A	G	0.2553	36	105	0.0178	1.58E-02
3L_8406570_SNP	A	G	0.06429	9	131	0.1253	1.44E-01
3L_8406591_SNP	G	C	0.2448	35	108	0.1528	1.37E-01
3L_8406723_SNP	T	C	0.05594	8	135	0.5071	4.47E-01
3L_8406742_SNP	A	T	0.1691	23	113	0.3348	3.04E-01
3L_8406801_SNP	C	T	0.2662	37	102	0.2342	2.00E-01
3L_8406832_SNP	G	A	0.2199	31	110	0.07992	6.53E-02
3L_8406939_SNP	A	G	0.1143	16	124	0.917	9.08E-01
3L_8406951_SNP	G	A	0.2754	38	100	0.5984	5.18E-01
3L_8406971_SNP	C	T	0.08029	11	126	0.4662	4.82E-01
3L_8407002_SNP	T	A	0.2835	36	91	0.2223	1.79E-01
3L_8407014_SNP	A	G	0.3814	45	73	0.1034	8.20E-02
3L_8407018_SNP	T	C	0.3772	43	71	0.08221	6.19E-02
3L_8407028_SNP	T	C	0.07463	10	124	0.4807	5.00E-01
3L_8407036_SNP	C	G	0.08088	11	125	0.6814	7.08E-01
3L_8407039_SNP	T	G	0.2406	32	101	0.07225	5.13E-02
3L_8407042_SNP	T	C	0.4186	54	75	0.01661	1.31E-02
3L_8407044_SNP	A	G	0.4889	66	69	0.2232	2.08E-01
3L_8407056_SNP	A	C	0.2331	31	102	0.1563	1.22E-01
3L_8407176_SNP	T	A	0.05674	8	133	0.9016	9.14E-01
3L_8407183_SNP	G	A	0.05755	8	131	0.8882	9.00E-01
3L_8407190_SNP	C	T	0.07857	11	129	0.1272	1.36E-01
3L_8407207_SNP	T	A	0.3607	44	78	0.9457	8.72E-01
3L_8407253_SNP	A	G	0.2426	33	103	0.6987	7.52E-01
3L_8407323_SNP	T	G	0.336	42	83	0.01721	2.24E-02
3L_8407365_SNP	T	C	0.1007	14	125	0.2889	3.22E-01
3L_8407404_SNP	T	C	0.2313	31	103	0.57	6.27E-01
3L_8407439_SNP	T	G	0.05839	8	129	0.07127	7.47E-02
3L_8407484_SNP	A	G	0.1714	24	116	0.1436	1.46E-01
3L_8407490_SNP	A	G	0.1643	23	117	0.1542	1.43E-01
3L_8407517_SNP	A	T	0.1942	27	112	0.1451	1.41E-01
3L_8407529_SNP	A	T	0.4526	62	75	0.6063	5.63E-01
3L_8407613_SNP	C	G	0.2	28	112	0.2369	2.46E-01
3L_8407787_SNP	T	G	0.06294	9	134	0.1227	1.07E-01
3L_8407871_SNP	A	G	0.06338	9	133	0.5096	4.70E-01
3L_8407872_SNP	C	T	0.2754	38	100	0.8132	8.29E-01
3L_8407886_SNP	G	A	0.1145	15	116	0.9526	9.32E-01
3L_8407961_SNP	C	T	0.1655	23	116	0.8099	8.41E-01
3L_8408000_SNP	C	G	0.1197	17	125	0.9714	9.54E-01
3L_8408129_SNP	A	G	0.08824	12	124	0.8773	8.67E-01
3L_8408205_SNP	G	C	0.1049	15	128	0.2604	2.54E-01
3L_8408217_SNP	C	A	0.07801	11	130	0.5343	5.29E-01
3L_8408266_SNP	C	A	0.1223	17	122	0.5998	5.99E-01
3L_8408275_SNP	A	G	0.08571	12	128	0.1952	1.87E-01
3L_8408368_SNP	C	T	0.1714	24	116	0.7659	7.49E-01
3L_8408425_SNP	C	T	0.1857	26	114	0.4909	4.56E-01
3L_8408545_SNP	G	A	0.3212	44	93	0.9198	9.09E-01
3L_8408576_SNP	G	A	0.05	7	133	0.2756	2.88E-01
3L_8408587_SNP	T	C	0.1439	20	119	0.7831	7.94E-01
3L_8408614_SNP	T	C	0.1583	22	117	0.5084	5.34E-01
3L_8408623_SNP	C	G	0.4143	58	82	0.7712	7.38E-01
3L_8408629_SNP	T	C	0.1631	23	118	0.4925	5.09E-01
3L_8408674_SNP	A	C	0.146	20	117	0.8036	7.37E-01
3L_8408767_SNP	A	G	0.3043	42	96	0.8192	8.18E-01
3L_8408771_INS	ACATA	A	0.2955	39	93	0.8345	8.35E-01
3L_8408840_SNP	A	G	0.05674	8	133	0.6181	6.04E-01
3L_8408971_INS	GG	G	0.07576	10	122	0.7594	7.38E-01
3L_8409059_SNP	A	G	0.1618	22	114	0.3458	3.43E-01
3L_8409060_SNP	G	A	0.1812	25	113	0.347	3.42E-01
3L_8409074_SNP	A	T	0.0922	13	128	0.1789	1.70E-01
3L_8409203_SNP	G	A	0.237	32	103	0.1371	1.42E-01
3L_8409359_SNP	A	G	0.1667	23	115	0.3739	3.93E-01
3L_8409545_SNP	G	A	0.4211	56	77	0.5911	6.28E-01
3L_8409673_SNP	G	A	0.3028	43	99	0.3079	2.81E-01
3L_8409682_SNP	C	T	0.4818	66	71	0.8825	8.63E-01
3L_8409780_SNP	A	G	0.1399	20	123	0.2137	2.01E-01
3L_8409792_SNP	A	G	0.1408	20	122	0.144	1.34E-01
3L_8409886_SNP	G	A	0.1277	18	123	0.1791	1.61E-01
3L_8409893_SNP	C	A	0.2324	33	109	0.7031	7.04E-01
3L_8409907_SNP	C	T	0.1329	19	124	0.158	1.47E-01
3L_8409916_SNP	C	A	0.1268	18	124	0.0889	7.95E-02
3L_8409920_SNP	C	T	0.1268	18	124	0.2717	2.58E-01
3L_8409923_SNP	C	T	0.1223	17	122	0.1476	1.40E-01
3L_8410025_SNP	T	C	0.1206	17	124	0.3872	3.36E-01
3L_8410037_SNP	T	C	0.1	14	126	0.6214	6.06E-01
3L_8410085_SNP	A	G	0.1449	20	118	0.1651	1.46E-01
3L_8410091_SNP	C	T	0.2464	34	104	0.02309	1.79E-02
3L_8410337_SNP	C	T	0.2164	29	105	0.7877	7.66E-01
3L_8410346_SNP	A	G	0.4632	63	73	0.5349	4.80E-01
3L_8410352_SNP	A	C	0.1985	27	109	0.1885	1.69E-01
3L_8410403_SNP	G	C	0.1206	17	124	0.3344	2.79E-01
3L_8410445_SNP	T	C	0.1259	18	125	0.4512	3.90E-01
3L_8410475_SNP	T	A	0.4286	57	76	0.3144	2.99E-01
3L_8410550_SNP	G	A	0.3385	44	86	0.4193	3.98E-01
3L_8410625_SNP	G	A	0.2117	29	108	0.763	7.35E-01
3L_8410744_SNP	A	C	0.1739	24	114	0.8094	7.72E-01
3L_8410838_SNP	C	T	0.07407	10	125	0.0651	6.13E-02
3L_8410874_SNP	C	G	0.146	20	117	0.2324	2.40E-01
3L_8410927_SNP	T	G	0.4058	56	82	0.9962	9.43E-01
3L_8410971_SNP	A	G	0.4148	56	79	0.5532	6.07E-01
3L_8410980_SNP	A	T	0.2932	39	94	0.674	7.05E-01
3L_8410982_SNP	T	A	0.1268	18	124	0.8109	8.20E-01
3L_8410989_SNP	C	T	0.1143	16	124	0.3357	3.37E-01
3L_8410998_SNP	A	G	0.3657	49	85	0.4884	5.41E-01
3L_8411070_SNP	G	A	0.08029	11	126	0.06104	5.58E-02
3L_8411104_SNP	A	G	0.259	36	103	0.763	7.71E-01
3L_8411114_SNP	A	G	0.08571	12	128	0.2695	2.87E-01
3L_8411153_SNP	C	A	0.1825	25	112	0.1844	2.19E-01
3L_8411181_SNP	A	T	0.09859	14	128	0.8745	8.55E-01
3L_8411923_SNP	A	G	0.05714	8	132	0.3102	3.03E-01
3L_8411948_SNP	G	C	0.06338	9	133	0.6433	7.02E-01
3L_8411951_INS	GCCAG	G	0.2047	26	101	0.9903	9.86E-01
3L_8411961_DEL	C	CGAGCA	0.1679	23	114	0.8305	8.07E-01
3L_8412016_SNP	G	A	0.2721	37	99	0.4224	4.05E-01
3L_8412049_SNP	T	A	0.1407	19	116	0.2035	1.60E-01
3L_8412215_SNP	A	G	0.3478	48	90	0.5893	5.73E-01
3L_8412216_SNP	A	C	0.3551	49	89	0.5323	5.15E-01
3L_8412232_SNP	A	T	0.0979	14	129	0.001738	1.66E-03
3L_8412247_SNP	A	C	0.0922	13	128	0.8154	8.30E-01
3L_8412249_SNP	C	G	0.4	56	84	0.9043	8.41E-01
3L_8412270_DEL	A	AA	0.08088	11	125	0.07861	7.83E-02
3L_8412274_SNP	A	T	0.3456	47	89	0.8699	8.04E-01
3L_8412316_SNP	T	C	0.3929	55	85	0.04403	4.46E-02
3L_8412317_SNP	A	T	0.4444	60	75	0.186	2.06E-01
3L_8412339_SNP	A	G	0.3111	42	93	0.8794	8.15E-01
3L_8412358_SNP	C	T	0.07092	10	131	0.5592	5.67E-01
3L_8412375_SNP	C	T	0.1571	22	118	0.4336	4.20E-01
3L_8412377_SNP	T	C	0.3094	43	96	0.8089	7.98E-01
3L_8412568_SNP	A	G	0.1135	16	125	0.3174	3.13E-01
3L_8412579_SNP	C	T	0.4348	60	78	0.2998	2.96E-01
3L_8412597_SNP	T	C	0.1915	27	114	0.3506	3.62E-01
3L_8412621_SNP	A	G	0.1429	20	120	0.3028	2.99E-01
3L_8412626_SNP	T	C	0.1489	21	120	0.4193	4.15E-01
3L_8412728_SNP	T	C	0.4786	67	73	0.9006	8.48E-01
3L_8412732_SNP	G	A	0.2279	31	105	0.937	9.11E-01
3L_8412763_DEL	G	GTG	0.176	22	103	0.6179	6.00E-01
3L_8412777_SNP	A	G	0.08633	12	127	0.9114	9.17E-01
3L_8413049_SNP	T	C	0.07018	8	106	0.2719	2.58E-01
3L_8413187_SNP	G	T	0.113	13	102	0.9209	9.64E-01
3L_8413194_SNP	T	A	0.08661	11	116	0.7466	7.66E-01
3L_8413214_SNP	G	A	0.1259	17	118	0.7646	7.75E-01
3L_8413241_SNP	C	T	0.1007	14	125	0.5152	5.27E-01
3L_8413467_SNP	T	C	0.05634	8	134	0.3093	3.15E-01
3L_8413498_SNP	A	C	0.1679	23	114	0.6305	6.56E-01
3L_8413507_SNP	C	T	0.1811	23	104	0.4709	5.42E-01
3L_8413540_SNP	T	A	0.1223	17	122	0.8054	8.14E-01
3L_8413548_SNP	T	C	0.09489	13	124	0.08815	7.59E-02
3L_8413553_DEL	A	AG	0.1014	14	124	0.0457	3.82E-02
3L_8413556_INS	ATTT	A	0.1014	14	124	0.0457	3.82E-02
3L_8413558_INS	GTTTTTT	G	0.1014	14	124	0.0457	3.82E-02
3L_8413593_SNP	A	C	0.3824	52	84	0.6664	6.16E-01
3L_8413602_DEL	ATGT	A	0.4964	68	69	0.07292	6.19E-02
3L_8413630_SNP	A	T	0.1095	15	122	0.03097	2.79E-02
3L_8413649_SNP	A	G	0.1304	18	120	0.009408	7.56E-03
3L_8413656_SNP	T	C	0.1185	16	119	0.006032	4.66E-03
3L_8413661_SNP	A	G	0.1799	25	114	0.9303	9.72E-01
3L_8413671_SNP	A	G	0.1185	16	119	0.003035	2.37E-03
3L_8413673_SNP	T	C	0.1812	25	113	0.882	8.40E-01
3L_8413680_SNP	T	C	0.1985	27	109	0.7609	7.15E-01
3L_8413683_SNP	G	T	0.1871	26	113	0.7972	7.50E-01
3L_8413688_SNP	A	T	0.1212	16	116	0.01006	7.73E-03
3L_8413702_SNP	C	T	0.1314	18	119	0.02948	2.54E-02
3L_8413723_SNP	G	C	0.05714	8	132	0.2553	2.35E-01
3L_8413805_SNP	T	C	0.1241	17	120	0.3337	3.26E-01
3L_8413856_SNP	T	A	0.1159	16	122	0.6946	6.99E-01
3L_8413861_DEL	A	AA	0.1232	17	121	0.578	5.81E-01
3L_8413862_SNP	T	A	0.0678	8	110	0.116	1.15E-01
3L_8413864_SNP	A	G	0.1232	17	121	0.578	5.81E-01
3L_8413873_SNP	G	C	0.1232	17	121	0.2071	2.04E-01
3L_8413901_SNP	T	G	0.09929	14	127	0.616	5.75E-01
3L_8413908_SNP	T	C	0.3942	54	83	0.4062	3.47E-01
3L_8414122_SNP	A	G	0.3615	47	83	0.01435	1.01E-02
3L_8414369_SNP	T	A	0.1135	16	125	0.4929	4.85E-01
3L_8414405_SNP	A	T	0.2014	28	111	0.3108	3.04E-01
3L_8414595_SNP	C	T	0.3333	46	92	0.8591	8.63E-01
3L_8415026_SNP	A	G	0.25	34	102	0.5077	4.73E-01
3L_8415064_SNP	A	C	0.1194	16	118	0.4708	4.62E-01
3L_8415068_DEL	T	TC	0.1333	18	117	0.8965	8.93E-01
3L_8415072_SNP	T	C	0.1702	24	117	0.3999	4.04E-01
3L_8415109_SNP	A	G	0.2426	33	103	0.1794	1.54E-01
3L_8415148_SNP	C	T	0.1071	15	125	0.007022	6.49E-03
3L_8415242_SNP	G	C	0.05755	8	131	0.01248	1.03E-02
3L_8415244_SNP	A	G	0.08571	12	128	0.624	6.30E-01
3L_8415252_SNP	T	G	0.06429	9	131	0.009697	9.57E-03
3L_8415353_SNP	A	C	0.403	54	80	0.3739	3.94E-01
3L_8415389_SNP	T	A	0.1765	24	112	0.03606	3.19E-02
3L_8415391_SNP	A	C	0.1778	24	111	0.01733	1.42E-02
3L_8415434_SNP	T	G	0.0922	13	128	0.442	4.20E-01
3L_8415443_SNP	T	C	0.2174	30	108	0.1705	1.88E-01
3L_8415448_SNP	T	A	0.2158	30	109	0.1991	2.16E-01
3L_8415461_SNP	T	C	0.2143	30	110	0.1418	1.42E-01
3L_8415462_SNP	G	C	0.2086	29	110	0.1694	1.70E-01
3L_8415507_SNP	T	A	0.09489	13	124	0.08747	9.14E-02
3L_8415509_SNP	A	T	0.08571	12	128	0.4417	4.17E-01
3L_8415513_SNP	C	T	0.2374	33	106	0.7855	7.91E-01
3L_8415516_SNP	A	G	0.07971	11	127	0.4635	4.37E-01
3L_8415523_SNP	T	A	0.3261	45	93	0.127	1.21E-01
3L_8415524_DEL	A	AT	0.08029	11	126	0.4265	4.11E-01
3L_8415529_SNP	T	A	0.07353	10	126	0.5083	5.01E-01
3L_8415531_SNP	T	A	0.05	7	133	0.6422	6.35E-01
3L_8415532_SNP	T	G	0.1119	15	119	0.0346	3.78E-02
3L_8415533_SNP	T	G	0.2761	37	97	0.006185	4.23E-03
3L_8415536_SNP	A	T	0.07299	10	127	0.4252	4.13E-01
3L_8415554_SNP	G	A	0.07971	11	127	0.4157	4.03E-01
3L_8415582_SNP	G	A	0.3258	43	89	0.1422	1.39E-01
3L_8415597_SNP	G	A	0.2612	35	99	0.3962	3.73E-01
3L_8415599_SNP	T	G	0.05072	7	131	0.7061	6.98E-01
3L_8415600_SNP	A	C	0.2778	35	91	0.6191	6.15E-01
3L_8415628_INS	TGT	T	0.2937	37	89	0.9171	9.30E-01
3L_8415635_SNP	T	A	0.06383	9	132	0.555	5.52E-01
3L_8415639_DEL	G	GTAAAGAGAG	0.06383	9	132	0.555	5.52E-01
3L_8415639_SNP	C	G	0.3228	41	86	0.4185	3.90E-01
3L_8415659_SNP	C	T	0.06429	9	131	0.5573	5.53E-01
3L_8415661_SNP	C	A	0.06429	9	131	0.5609	5.58E-01
3L_8415663_SNP	A	T	0.4296	58	77	0.01349	9.67E-03
3L_8415670_SNP	A	T	0.05714	8	132	0.6675	6.75E-01
3L_8415671_SNP	A	G	0.4632	63	73	0.06307	4.83E-02
3L_8415679_SNP	T	G	0.4586	61	72	0.03645	2.77E-02
3L_8415684_SNP	A	G	0.4296	58	77	0.01062	6.84E-03
3L_8415686_SNP	C	T	0.06383	9	132	0.555	5.52E-01
3L_8415695_INS	ACCCGTTTAACCTTAATCTATTAATTCTTTAGTAAAATAAAGTACGATAATGTTCTA	A	0.06383	9	132	0.555	5.52E-01
3L_8415706_SNP	T	C	0.403	54	80	0.6405	5.81E-01
3L_8415707_SNP	C	T	0.05714	8	132	0.5549	5.50E-01
3L_8415712_SNP	C	T	0.05755	8	131	0.3775	3.63E-01
3L_8415722_SNP	G	A	0.06383	9	132	0.555	5.52E-01
3L_8415725_SNP	A	G	0.05036	7	132	0.4598	4.61E-01
3L_8415726_SNP	T	G	0.06383	9	132	0.555	5.52E-01
3L_8415792_SNP	T	C	0.363	49	86	0.7853	8.13E-01
3L_8415875_SNP	G	A	0.06522	9	129	0.86	8.09E-01
3L_8415924_SNP	T	C	0.2701	37	100	0.625	5.80E-01
3L_8416253_SNP	C	T	0.1071	15	125	0.9922	9.83E-01
3L_8416257_SNP	C	T	0.05	7	133	0.1488	1.45E-01
3L_8416271_SNP	G	C	0.05674	8	133	0.12	1.16E-01
3L_8416289_SNP	C	T	0.07092	10	131	0.004354	3.74E-03
3L_8416326_SNP	T	A	0.07857	11	129	0.5911	5.95E-01
3L_8416327_SNP	C	T	0.08511	12	129	0.6891	6.93E-01
3L_8416391_SNP	T	A	0.08271	11	122	0.8311	8.38E-01
3L_8416397_SNP	G	T	0.08271	11	122	0.8711	8.79E-01
3L_8416409_SNP	T	C	0.07407	10	125	0.9851	9.79E-01
3L_8416432_SNP	A	G	0.08209	11	123	0.8581	8.64E-01
3L_8416437_SNP	T	A	0.07692	10	120	0.8888	8.96E-01
3L_8416445_SNP	G	T	0.1157	14	107	0.4876	4.75E-01
3L_8416446_SNP	T	G	0.104	13	112	0.6622	6.44E-01
3L_8416466_SNP	T	A	0.07246	10	128	0.9715	9.57E-01
3L_8416505_SNP	T	C	0.08571	12	128	0.6573	6.62E-01
3L_8416506_SNP	A	C	0.06349	8	118	0.01472	1.08E-02
3L_8416531_INS	AATTCATTAACAACTATTTTTTAACAA	A	0.07194	10	129	0.908	9.19E-01
3L_8416569_SNP	A	T	0.07407	10	125	0.003461	2.97E-03
3L_8416600_SNP	T	C	0.09859	14	128	0.8046	7.97E-01
3L_8416627_SNP	A	C	0.05714	8	132	0.2323	2.53E-01
3L_8416688_SNP	A	G	0.07246	10	128	0.1338	1.23E-01
3L_8416693_SNP	T	C	0.1562	20	108	0.2247	2.07E-01
3L_8417019_SNP	G	A	0.4318	57	75	0.4379	4.30E-01
3L_8417020_SNP	T	C	0.4167	55	77	0.5225	5.29E-01
3L_8417031_SNP	T	A	0.08955	12	122	0.01979	1.70E-02
3L_8417048_SNP	T	A	0.1789	22	101	0.8255	8.49E-01
3L_8417063_SNP	A	G	0.1513	18	101	0.8495	8.53E-01
3L_8417170_SNP	G	A	0.0963	13	122	0.01905	1.63E-02
3L_8417252_SNP	G	A	0.1544	21	115	0.03186	3.29E-02
3L_8417369_SNP	C	A	0.1714	24	116	0.4055	3.93E-01
3L_8417373_SNP	G	C	0.05634	8	134	0.5357	5.24E-01
3L_8417412_SNP	A	G	0.1206	17	124	0.7806	7.77E-01
3L_8417506_SNP	T	C	0.4286	57	76	0.5161	5.45E-01
3L_8417508_SNP	A	G	0.4148	56	79	0.6899	7.22E-01
3L_8417565_SNP	C	G	0.3913	54	84	0.6565	6.71E-01
3L_8417585_SNP	A	T	0.07042	10	132	0.05081	4.55E-02
3L_8417587_SNP	G	A	0.07042	10	132	0.05081	4.55E-02
3L_8417601_SNP	A	G	0.08451	12	130	0.2464	2.41E-01
3L_8417603_SNP	A	T	0.1357	19	121	0.6594	6.22E-01
3L_8417604_SNP	T	G	0.1418	20	121	0.7141	6.91E-01
3L_8417612_SNP	A	T	0.1511	21	118	0.03341	2.91E-02
3L_8417620_SNP	A	G	0.1295	18	121	0.04749	4.10E-02
3L_8417630_SNP	T	C	0.07042	10	132	0.05081	4.55E-02
3L_8417636_SNP	T	A	0.1449	20	118	0.06036	4.96E-02
3L_8417654_SNP	C	A	0.1544	21	115	0.08998	9.21E-02
3L_8417663_SNP	G	A	0.1333	18	117	0.04301	4.80E-02
3L_8417672_SNP	A	T	0.1471	20	116	0.03103	3.16E-02
3L_8417677_SNP	A	C	0.1324	18	118	0.01996	2.16E-02
3L_8417690_SNP	C	A	0.1471	20	116	0.02502	2.47E-02
3L_8417693_SNP	A	G	0.1343	18	116	0.01686	1.67E-02
3L_8417698_SNP	A	C	0.1504	20	113	0.02608	2.39E-02
3L_8417700_SNP	G	A	0.2258	28	96	0.2286	2.18E-01
3L_8417718_INS	GATAGATATTGTAGATATTGTGTAATAAC	G	0.05882	8	128	0.324	3.03E-01
3L_8417721_SNP	A	T	0.05882	8	128	0.324	3.03E-01
3L_8417723_INS	TTGTAATAA	T	0.05926	8	127	0.3259	3.03E-01
3L_8417725_SNP	G	C	0.05926	8	127	0.2972	2.88E-01
3L_8417726_SNP	A	T	0.05926	8	127	0.3259	3.03E-01
3L_8417730_SNP	C	T	0.0597	8	126	0.3341	3.11E-01
3L_8417731_SNP	T	A	0.05926	8	127	0.3222	2.98E-01
3L_8417740_SNP	T	A	0.0678	8	110	0.2406	2.28E-01
3L_8417757_DEL	G	GC	0.05926	8	127	0.3384	3.19E-01
3L_8417760_SNP	T	G	0.06061	8	124	0.365	3.46E-01
3L_8417762_SNP	G	A	0.05926	8	127	0.3384	3.19E-01
3L_8417770_SNP	C	T	0.0597	8	126	0.3528	3.36E-01
3L_8417775_SNP	A	T	0.0597	8	126	0.3528	3.36E-01
3L_8417777_INS	AACTT	A	0.05926	8	127	0.3384	3.19E-01
3L_8417780_SNP	C	A	0.1364	18	114	0.9744	9.64E-01
3L_8417781_SNP	A	C	0.06667	9	126	0.3746	3.54E-01
3L_8417784_INS	TATTTGAACT	T	0.06569	9	128	0.3584	3.39E-01
3L_8417793_SNP	A	C	0.06569	9	128	0.3677	3.50E-01
3L_8417796_INS	TAAAAA	C	0.06475	9	130	0.353	3.38E-01
3L_8417801_SNP	G	C	0.06429	9	131	0.3448	3.31E-01
3L_8417802_SNP	A	G	0.06429	9	131	0.3448	3.31E-01
3L_8417804_SNP	A	G	0.06475	9	130	0.342	3.27E-01
3L_8417805_SNP	T	G	0.06429	9	131	0.3448	3.31E-01
3L_8417807_INS	TTT	G	0.06429	9	131	0.3448	3.31E-01
3L_8417809_SNP	C	A	0.05714	8	132	0.8192	7.90E-01
3L_8417811_SNP	G	A	0.06383	9	132	0.3298	3.14E-01
3L_8417816_SNP	A	T	0.06475	9	130	0.3425	3.26E-01
3L_8417817_SNP	A	G	0.05755	8	131	0.533	5.25E-01
3L_8417818_INS	ACTAT	A	0.06383	9	132	0.3298	3.14E-01
3L_8417823_SNP	C	G	0.3561	47	85	0.9111	9.25E-01
3L_8417828_SNP	G	T	0.06429	9	131	0.324	3.07E-01
3L_8417830_SNP	A	G	0.06383	9	132	0.3183	3.03E-01
3L_8417846_SNP	T	A	0.35	49	91	0.8714	8.79E-01
3L_8417850_DEL	T	TGTAAGTCT	0.06338	9	133	0.6918	7.07E-01
3L_8417866_SNP	A	C	0.2774	38	99	0.5171	5.08E-01
3L_8417924_SNP	G	A	0.06429	9	131	0.3374	3.23E-01
3L_8417978_SNP	T	C	0.05755	8	131	0.1231	1.16E-01
3L_8417981_SNP	C	G	0.05714	8	132	0.1254	1.19E-01
3L_8417990_SNP	G	A	0.05714	8	132	0.1254	1.19E-01
3L_8418014_SNP	G	C	0.08696	12	126	0.03934	3.41E-02
3L_8418019_SNP	G	A	0.05036	7	132	0.3318	3.14E-01
3L_8418022_SNP	T	A	0.1773	25	116	0.1787	1.67E-01
3L_8418028_SNP	C	A	0.05755	8	131	0.3512	3.31E-01
3L_8418035_SNP	C	G	0.1727	24	115	0.1708	1.55E-01
3L_8418129_SNP	T	C	0.1871	26	113	0.6736	6.85E-01
3L_8418130_SNP	T	A	0.1752	24	113	0.6174	6.13E-01
3L_8418277_DEL	A	ACCACCAGCA	0.06383	9	132	0.4655	4.67E-01
3L_8418317_SNP	C	G	0.4328	58	76	0.6007	5.86E-01
3L_8418335_DEL	GCAG	G	0.4427	58	73	0.2534	2.32E-01
3L_8418394_SNP	T	C	0.06522	9	129	0.2754	2.52E-01
3L_8418556_SNP	C	T	0.3857	54	86	0.6549	6.56E-01
3L_8418579_SNP	T	G	0.08392	12	131	0.7348	7.45E-01
3L_8418954_SNP	T	C	0.1739	24	114	0.02526	2.29E-02
3L_8418984_DEL	C	CCTATTGGAC	0.1159	16	122	0.03942	3.49E-02
3L_8418986_SNP	G	T	0.4103	48	69	0.7358	7.49E-01
3L_8419001_SNP	C	T	0.5	68	68	0.3196	3.21E-01
3L_8419005_SNP	G	A	0.4963	67	68	0.3765	3.82E-01
3L_8419016_SNP	C	A	0.3603	49	87	0.6053	5.62E-01
3L_8419052_SNP	A	G	0.2199	31	110	0.7064	7.15E-01
3L_8419121_SNP	T	A	0.4672	64	73	0.1076	1.06E-01
3L_8419166_SNP	T	C	0.1135	16	125	0.3517	3.41E-01
3L_8419248_SNP	C	T	0.1606	22	115	0.6466	6.30E-01
3L_8419263_SNP	G	C	0.1729	23	110	0.6481	6.30E-01
3L_8419288_SNP	G	A	0.1151	16	123	0.3308	3.24E-01
3L_8419298_INS	ACA	A	0.2188	28	100	0.1525	1.38E-01
3L_8419306_SNP	A	T	0.2319	32	106	0.0936	8.72E-02
3L_8419320_SNP	G	A	0.1739	24	114	0.9329	9.48E-01
3L_8419347_SNP	T	G	0.1135	16	125	0.3517	3.41E-01
3L_8419371_SNP	A	T	0.3796	52	85	0.03706	3.02E-02
3L_8419393_SNP	A	G	0.1197	17	125	0.3813	3.79E-01
3L_8419413_SNP	A	G	0.4627	62	72	0.09121	9.21E-02
3L_8419420_SNP	A	T	0.2482	34	103	0.008192	7.11E-03
3L_8419432_SNP	T	C	0.2	28	112	0.3746	3.50E-01
3L_8419448_SNP	A	T	0.4559	62	74	0.0132	9.96E-03
3L_8419456_SNP	A	G	0.3453	48	91	0.1503	1.48E-01
3L_8419469_SNP	A	T	0.4429	62	78	0.01178	9.43E-03
3L_8419473_SNP	G	T	0.4388	61	78	0.01121	8.68E-03
3L_8419496_SNP	A	C	0.3235	44	92	0.1179	1.11E-01
3L_8419499_SNP	C	A	0.3284	44	90	0.09435	8.94E-02
3L_8419500_SNP	G	T	0.3158	42	91	0.1293	1.23E-01
3L_8419524_SNP	G	A	0.3669	51	88	0.1601	1.44E-01
3L_8419566_SNP	T	C	0.1295	18	121	0.8944	8.65E-01
3L_8419674_SNP	A	C	0.3383	45	88	0.9282	9.23E-01
3L_8419755_SNP	T	C	0.07801	11	130	0.4846	4.71E-01
3L_8419940_SNP	A	C	0.3869	53	84	0.231	2.33E-01
3L_8419960_SNP	A	T	0.3741	52	87	0.4874	5.04E-01
3L_8419968_SNP	C	G	0.1014	14	124	0.05148	5.24E-02
3L_8419976_SNP	T	A	0.3971	54	82	0.9831	9.82E-01
3L_8419989_SNP	T	G	0.365	50	87	0.5997	6.23E-01
3L_8420092_SNP	T	C	0.331	47	95	0.5619	5.80E-01
3L_8420146_SNP	T	C	0.3813	53	86	0.956	9.43E-01
3L_8420167_SNP	G	A	0.1857	26	114	0.7031	6.78E-01
3L_8420329_SNP	A	G	0.2446	34	105	0.8806	8.64E-01
3L_8420342_SNP	A	C	0.3985	53	80	0.2233	2.27E-01
3L_8420348_SNP	C	A	0.4104	55	79	0.1475	1.61E-01
3L_8420494_SNP	T	C	0.2059	28	108	0.6006	5.99E-01
3L_8420781_SNP	T	C	0.1071	15	125	0.2586	2.57E-01
3L_8420787_SNP	C	A	0.4173	58	81	0.1125	9.95E-02
3L_8420903_SNP	G	T	0.2878	40	99	0.8425	8.31E-01
3L_8420943_SNP	T	G	0.2101	29	109	0.9235	8.89E-01
3L_8421121_SNP	G	C	0.08824	12	124	0.1193	1.20E-01
3L_8421137_SNP	C	T	0.3028	43	99	0.8275	8.12E-01
3L_8421144_SNP	G	C	0.2374	33	106	0.6207	5.98E-01
3L_8421347_SNP	C	T	0.437	59	76	0.6748	6.87E-01
3L_8421349_SNP	T	C	0.3511	46	85	0.9446	9.18E-01
3L_8421379_SNP	A	C	0.06107	8	123	0.1287	1.57E-01
3L_8421384_SNP	C	A	0.3644	43	75	0.3364	2.79E-01
3L_8421385_SNP	A	G	0.5	60	60	0.7354	7.88E-01
3L_8421519_SNP	G	A	0.1079	15	124	0.7483	6.96E-01
3L_8421547_SNP	A	T	0.4104	55	79	0.1842	1.58E-01
3L_8421550_SNP	C	A	0.3955	53	81	0.399	3.83E-01
3L_8421567_SNP	A	C	0.4046	53	78	0.05853	4.32E-02
3L_8421586_SNP	T	G	0.1103	15	121	0.8853	9.62E-01
3L_8421733_SNP	G	C	0.08633	12	127	0.2425	2.31E-01
3L_8421815_SNP	A	T	0.2794	38	98	0.1917	1.93E-01
3L_8421943_SNP	T	A	0.2446	34	105	0.1114	9.68E-02
3L_8421958_SNP	T	A	0.2761	37	97	0.5279	4.97E-01
3L_8421968_SNP	A	T	0.07143	10	130	0.1999	1.81E-01
3L_8422023_SNP	T	A	0.4118	56	80	0.4395	4.25E-01
3L_8422119_SNP	G	A	0.2263	31	106	0.8631	8.53E-01
3L_8422170_SNP	A	T	0.1522	21	117	0.2878	2.61E-01
3L_8422248_SNP	C	A	0.1812	25	113	0.08322	8.21E-02
3L_8422374_SNP	C	T	0.1022	14	123	0.2865	2.87E-01
3L_8422437_SNP	C	T	0.1374	18	113	0.6182	5.77E-01
3L_8422491_SNP	A	C	0.2	26	104	0.2847	2.78E-01
3L_8422499_SNP	T	C	0.1288	17	115	0.8119	7.74E-01
3L_8422521_SNP	T	A	0.09489	13	124	0.06328	5.68E-02
3L_8422809_SNP	T	C	0.3385	44	86	0.6111	5.74E-01
3L_8422860_SNP	A	G	0.25	34	102	0.2101	2.18E-01
3L_8423208_SNP	C	G	0.2707	36	97	0.668	6.88E-01
3L_8423235_SNP	A	G	0.1387	19	118	0.02108	2.39E-02
3L_8423385_SNP	T	C	0.2574	35	101	0.741	7.36E-01
3L_8423475_SNP	C	T	0.438	60	77	0.6986	6.89E-01
3L_8423647_SNP	T	A	0.2595	34	97	0.6657	6.42E-01
3L_8423690_SNP	A	G	0.08088	11	125	0.04157	3.70E-02
3L_8423708_SNP	A	G	0.4692	61	69	0.749	7.54E-01
3L_8423709_SNP	A	T	0.4839	60	64	0.8931	8.99E-01
3L_8423719_SNP	A	C	0.4385	57	73	0.8397	8.37E-01
3L_8423726_SNP	A	C	0.4692	61	69	0.8487	8.64E-01
3L_8423807_SNP	C	A	0.4701	63	71	0.1334	1.25E-01
3L_8423834_SNP	G	A	0.05036	7	132	0.7022	6.79E-01
3L_8423866_SNP	T	G	0.3759	50	83	0.6758	6.81E-01
3L_8423891_SNP	G	A	0.3609	48	85	0.4888	4.94E-01
3L_8423913_SNP	G	A	0.2411	34	107	0.1947	1.91E-01
3L_8423914_SNP	T	G	0.259	36	103	0.9824	9.59E-01
3L_8423918_INS	C	CTAAAAGC	0.2256	30	103	0.8915	8.63E-01
3L_8424087_SNP	T	A	0.1739	24	114	0.07706	7.87E-02
3L_8424107_SNP	G	A	0.1357	19	121	0.385	3.92E-01
3L_8424109_SNP	A	G	0.1071	15	125	0.2697	2.99E-01
3L_8424196_SNP	G	A	0.2174	30	108	0.06632	6.67E-02
3L_8424380_SNP	T	A	0.2222	30	105	0.04333	4.29E-02
3L_8424469_SNP	A	T	0.4173	58	81	0.248	2.52E-01
3L_8424525_SNP	A	G	0.1533	21	116	0.2522	2.31E-01
3L_8424561_SNP	C	T	0.2132	29	107	0.2578	2.47E-01
3L_8424581_SNP	C	T	0.07194	10	129	0.4195	4.06E-01
3L_8424621_SNP	T	A	0.07971	11	127	0.7585	7.63E-01
3L_8424647_SNP	A	G	0.1812	25	113	0.2916	3.01E-01
3L_8424776_SNP	A	G	0.06429	9	131	0.3732	3.70E-01
3L_8425067_SNP	A	C	0.4071	57	83	0.3013	2.64E-01
3L_8425070_SNP	G	A	0.4113	58	83	0.3136	2.77E-01
3L_8425072_SNP	T	A	0.4071	57	83	0.3518	3.12E-01
3L_8425160_SNP	C	A	0.05	7	133	0.8603	8.69E-01
3L_8425192_SNP	A	G	0.3212	44	93	0.4756	4.55E-01
3L_8425201_SNP	A	C	0.05797	8	130	0.266	2.38E-01
3L_8425240_SNP	A	G	0.2319	32	106	0.6384	6.22E-01
3L_8425351_SNP	A	C	0.1212	16	116	0.5678	5.40E-01
3L_8425387_SNP	A	T	0.145	19	112	0.2074	2.40E-01
3L_8425450_SNP	G	A	0.1007	14	125	0.8272	8.00E-01
3L_8425618_SNP	T	C	0.2406	32	101	0.4571	4.55E-01
3L_8425626_SNP	C	T	0.09353	13	126	0.2759	2.61E-01
3L_8425631_SNP	C	T	0.07801	11	130	0.5598	5.66E-01
3L_8425827_SNP	T	A	0.1232	17	121	0.4105	4.07E-01
3L_8425831_SNP	C	T	0.2667	36	99	0.8394	8.79E-01
3L_8425907_SNP	A	T	0.06383	9	132	0.7003	7.10E-01
3L_8425939_SNP	A	G	0.2847	39	98	0.4445	4.36E-01
3L_8426183_SNP	G	C	0.1587	20	106	0.8661	8.66E-01
3L_8426216_SNP	T	A	0.2444	33	102	0.6098	6.26E-01
3L_8426296_INS	TG	T	0.359	42	75	0.3929	3.47E-01
3L_8426299_SNP	A	T	0.1508	19	107	0.4449	4.53E-01
3L_8426305_SNP	A	T	0.1538	18	99	0.9236	9.27E-01
3L_8426455_SNP	C	T	0.4511	60	73	0.507	5.10E-01
3L_8426538_SNP	T	G	0.4309	53	70	0.4977	4.68E-01
3L_8426845_SNP	A	G	0.1007	14	125	0.6526	6.73E-01
3L_8426855_SNP	T	A	0.3212	44	93	0.514	4.75E-01
3L_8426888_SNP	T	A	0.2174	30	108	0.4678	4.74E-01
3L_8426976_SNP	T	C	0.1007	14	125	0.6754	7.04E-01
3L_8427307_SNP	C	T	0.09286	13	127	0.8444	8.04E-01
3L_8427479_INS	GATTGGTAGCCTGCTCGGTTATG	G	0.06475	9	130	0.4439	4.49E-01
3L_8427532_SNP	G	T	0.3582	48	86	0.1076	9.27E-02
3L_8427598_SNP	G	A	0.3286	46	94	0.4369	4.69E-01
3L_8427616_SNP	T	A	0.2391	33	105	0.08455	8.69E-02
3L_8427642_SNP	C	T	0.3116	43	95	0.04302	3.60E-02
3L_8427669_SNP	A	C	0.2741	37	98	0.07045	5.59E-02
3L_8427747_SNP	A	G	0.1579	21	112	0.1831	1.80E-01
3L_8427914_SNP	A	G	0.3111	42	93	0.2106	2.25E-01
3L_8427998_SNP	A	G	0.2774	38	99	0.09347	9.78E-02
3L_8428031_SNP	A	T	0.3381	47	92	0.2095	2.16E-01
3L_8428046_SNP	C	T	0.3551	49	89	0.624	6.60E-01
3L_8428787_SNP	C	T	0.1071	15	125	0.1078	9.91E-02
3L_8428844_SNP	G	A	0.1825	25	112	0.3112	3.08E-01
3L_8428987_SNP	G	A	0.1014	14	124	0.786	7.39E-01
3L_8429092_SNP	A	T	0.1957	27	111	0.7938	7.77E-01
3L_8429093_SNP	T	G	0.1957	27	111	0.7938	7.77E-01
3L_8429186_SNP	T	A	0.1418	20	121	0.2363	2.27E-01
3L_8429255_SNP	G	A	0.09489	13	124	0.7109	7.02E-01
3L_8429337_SNP	T	C	0.1357	19	121	0.04644	4.24E-02
3L_8429439_SNP	A	G	0.05714	8	132	0.5025	5.15E-01
3L_8429604_SNP	T	C	0.06383	9	132	0.3993	4.01E-01
3L_8429643_SNP	G	A	0.06383	9	132	0.3185	3.19E-01
3L_8429674_SNP	A	G	0.05714	8	132	0.4537	4.60E-01
3L_8430110_SNP	A	T	0.1449	20	118	0.4285	4.37E-01
3L_8430327_SNP	A	G	0.05882	8	128	0.7441	7.40E-01
3L_8430542_SNP	A	G	0.3309	45	91	0.1877	1.81E-01
3L_8430562_SNP	T	A	0.07042	10	132	0.4917	4.77E-01
3L_8430571_SNP	C	T	0.1095	15	122	0.9244	9.67E-01
3L_8430713_SNP	C	G	0.07857	11	129	0.5491	5.40E-01
3L_8430716_SNP	T	A	0.1176	16	120	0.06728	7.23E-02
3L_8430902_SNP	C	T	0.05072	7	131	0.6404	6.47E-01
3L_8430974_SNP	T	C	0.06383	9	132	0.7217	7.20E-01
3L_8431030_SNP	A	G	0.0922	13	128	0.05805	5.85E-02
3L_8431221_SNP	G	T	0.4478	60	74	0.2151	2.22E-01
3L_8431228_SNP	A	T	0.06383	9	132	0.8217	7.99E-01
3L_8431229_DEL	G	GCCAATAG	0.4741	64	71	0.2851	2.85E-01
3L_8431239_INS	T	TTAAGT	0.5	67	67	0.4586	4.63E-01
3L_8431972_SNP	T	G	0.3407	46	89	0.455	4.03E-01
3L_8432087_INS	TT	T	0.4298	52	69	0.2798	2.51E-01
3L_8432119_SNP	A	T	0.07299	10	127	0.3133	3.17E-01
3L_8432208_SNP	A	T	0.05036	7	132	0.1714	1.85E-01
3L_8432261_SNP	T	C	0.05036	7	132	0.1794	1.93E-01
3L_8432455_SNP	T	A	0.09859	14	128	0.9492	9.47E-01
3L_8433114_SNP	A	G	0.0597	8	126	0.8444	8.68E-01
3L_8433415_SNP	A	G	0.3636	48	84	0.5026	4.69E-01
3L_8434753_SNP	A	T	0.0963	13	122	0.04937	3.67E-02
3L_8435045_SNP	G	C	0.06429	9	131	0.6766	6.81E-01
3L_8435357_SNP	A	G	0.2889	39	96	0.9481	9.87E-01
3L_8435486_SNP	G	A	0.3008	40	93	0.6798	6.42E-01
3L_8435510_SNP	A	T	0.25	34	102	0.5185	5.15E-01
3L_8435530_SNP	A	G	0.2826	39	99	0.8913	8.71E-01
3L_8435541_SNP	A	G	0.1014	14	124	0.9473	9.87E-01
3L_8435548_SNP	G	A	0.1579	21	112	0.4067	4.16E-01
3L_8435594_SNP	G	A	0.2279	31	105	0.46	5.06E-01
3L_8435607_SNP	G	A	0.2353	32	104	0.5132	5.52E-01
3L_8435617_SNP	G	C	0.2222	30	105	0.9535	9.90E-01
3L_8435640_SNP	A	T	0.4586	61	72	0.5776	6.24E-01
3L_8435649_SNP	A	C	0.237	32	103	0.3659	4.06E-01
3L_8435685_SNP	T	A	0.1377	19	119	0.681	6.37E-01
3L_8435703_SNP	T	C	0.09929	14	127	0.4769	4.57E-01
3L_8435733_SNP	C	T	0.08633	12	127	0.1929	2.20E-01
3L_8435738_SNP	A	G	0.08451	12	130	0.03271	3.90E-02
3L_8435755_SNP	T	C	0.08029	11	126	0.006847	9.50E-03
3L_8435778_SNP	C	G	0.08889	12	123	0.03028	3.64E-02
3L_8435780_SNP	T	A	0.08955	12	122	0.03234	3.89E-02
3L_8435787_SNP	G	A	0.3613	43	76	0.5759	6.00E-01
3L_8435876_SNP	T	C	0.1838	25	111	0.9201	9.00E-01
3L_8435878_SNP	C	G	0.2222	30	105	0.732	8.05E-01
3L_8435879_SNP	T	A	0.219	30	107	0.6781	7.51E-01
3L_8435887_SNP	A	G	0.219	30	107	0.8378	8.23E-01
3L_8435900_SNP	T	C	0.1898	26	111	0.9684	9.63E-01
3L_8435914_SNP	T	A	0.1985	26	105	0.9726	9.54E-01
3L_8435926_SNP	T	G	0.4488	57	70	0.824	8.01E-01
3L_8435927_SNP	T	A	0.4803	61	66	0.7773	8.36E-01
3L_8435949_SNP	G	T	0.08271	11	122	0.232	2.34E-01
3L_8435957_SNP	T	A	0.2403	31	98	0.6064	5.96E-01
3L_8435974_SNP	A	G	0.2258	28	96	0.9728	9.87E-01
3L_8435978_SNP	G	A	0.2248	29	100	0.9342	9.34E-01
3L_8435979_INS	G	GTTTCTCAATCAAGAAG	0.2	26	104	0.9761	9.66E-01
3L_8435993_MNP	ATC	CAT	0.2154	28	102	0.5116	4.92E-01
3L_8436007_SNP	G	A	0.2154	28	102	0.8855	8.75E-01
3L_8436014_SNP	T	C	0.1504	20	113	0.6238	6.00E-01
3L_8436027_DEL	G	GAAGTGTATTCACTTAG	0.4737	63	70	0.651	7.08E-01
3L_8436046_SNP	T	A	0.313	41	90	0.6141	6.31E-01
3L_8436056_SNP	G	T	0.4769	62	68	0.8234	8.88E-01
3L_8436068_MNP	TAT	CTG	0.09353	13	126	0.808	8.07E-01
3L_8436089_SNP	A	T	0.3707	43	73	0.7702	7.85E-01
3L_8436254_SNP	C	G	0.06015	8	125	0.6381	6.36E-01
3L_8436328_SNP	T	G	0.1185	16	119	0.8641	8.39E-01
3L_8436418_SNP	G	T	0.4046	53	78	0.9879	9.63E-01
3L_8436463_INS	A	ACGA	0.1138	14	109	0.2149	1.88E-01
3L_8436595_SNP	G	A	0.1176	16	120	0.5782	5.47E-01
3L_8436612_SNP	T	G	0.1176	16	120	0.3698	3.42E-01
3L_8436633_SNP	T	G	0.1119	15	119	0.6825	6.38E-01
3L_8436714_SNP	T	C	0.05714	8	132	0.7047	7.08E-01
3L_8436742_DEL	CCATTGC	C	0.3209	43	91	0.5643	5.31E-01
3L_8436758_SNP	C	T	0.3852	47	75	0.5004	4.72E-01
3L_8436769_SNP	A	C	0.08696	12	126	0.6892	6.89E-01
3L_8436843_SNP	G	A	0.3459	46	87	0.1408	1.23E-01
3L_8436848_SNP	T	C	0.06383	9	132	0.7392	7.46E-01
3L_8436936_SNP	T	C	0.3723	51	86	0.3691	3.92E-01
3L_8436941_SNP	G	A	0.07801	11	130	0.4724	4.55E-01
3L_8436971_SNP	C	A	0.06383	9	132	0.2466	2.22E-01
3L_8436984_SNP	T	C	0.07194	10	129	0.8156	8.44E-01
3L_8437089_SNP	G	A	0.4965	70	71	0.9902	9.95E-01
3L_8437180_SNP	C	G	0.2815	38	97	0.3285	3.68E-01
3L_8437309_SNP	C	T	0.2707	36	97	0.7607	7.40E-01
3L_8437390_SNP	T	C	0.1079	15	124	0.8033	7.99E-01
3L_8437423_SNP	T	C	0.05594	8	135	0.8676	8.45E-01
3L_8437504_SNP	T	C	0.1197	17	125	0.4909	4.84E-01
3L_8437507_SNP	T	C	0.146	20	117	0.8066	7.78E-01
3L_8437534_SNP	C	T	0.365	50	87	0.1353	1.33E-01
3L_8437558_SNP	G	C	0.08633	12	127	0.9333	9.92E-01
3L_8437633_SNP	A	G	0.375	51	85	0.1594	1.29E-01
3L_8437666_DEL	G	AA	0.1259	17	118	0.6018	6.71E-01
3L_8437684_SNP	T	G	0.09489	13	124	0.9421	9.64E-01
3L_8437704_DEL	T	TATAAAT	0.09091	13	130	0.9786	9.84E-01
3L_8437716_SNP	T	A	0.09091	13	130	0.9786	9.84E-01
3L_8437739_SNP	T	A	0.1304	18	120	0.08717	8.73E-02
3L_8437740_SNP	G	A	0.1095	15	122	0.1586	1.51E-01
3L_8437747_SNP	G	A	0.3259	44	91	0.4565	4.30E-01
3L_8437765_SNP	G	A	0.4296	58	77	0.6563	6.73E-01
3L_8437767_SNP	G	C	0.1825	25	112	0.9615	9.96E-01
3L_8437780_SNP	A	T	0.2263	31	106	0.9355	9.46E-01
3L_8437791_SNP	A	T	0.1151	16	123	0.1332	1.22E-01
3L_8437792_SNP	G	A	0.4925	66	68	0.8973	9.15E-01
3L_8437793_SNP	C	A	0.2296	31	104	0.7479	7.16E-01
3L_8437801_SNP	A	G	0.4815	65	70	0.9605	9.34E-01
3L_8437802_SNP	A	T	0.4853	66	70	0.96	9.84E-01
3L_8437816_SNP	C	T	0.3788	50	82	0.8023	7.72E-01
3L_8437823_DEL	ACTA	A	0.2628	36	101	0.9994	9.73E-01
3L_8437847_SNP	G	A	0.1643	23	117	0.2126	2.09E-01
3L_8437848_SNP	T	C	0.1727	24	115	0.1629	1.64E-01
3L_8437849_SNP	A	C	0.07857	11	129	0.9703	9.61E-01
3L_8437914_SNP	A	T	0.1143	16	124	0.7163	6.77E-01
3L_8437934_INS	T	TTCCCCAAGCT	0.2482	34	103	0.3119	2.88E-01
3L_8438017_SNP	T	C	0.1286	18	122	0.6611	6.26E-01
3L_8438042_SNP	C	A	0.3871	48	76	0.2519	2.50E-01
3L_8438084_DEL	CAAATATTCC	C	0.07692	10	120	0.5539	5.60E-01
3L_8438111_SNP	T	A	0.2574	35	101	0.5668	5.57E-01
3L_8438147_DEL	TCCCATT	T	0.4961	64	65	0.5173	5.18E-01
3L_8438158_SNP	C	T	0.1579	21	112	0.177	1.89E-01
3L_8438219_SNP	T	C	0.1871	26	113	0.5651	5.56E-01
3L_8438221_SNP	C	T	0.1871	26	113	0.5209	5.08E-01
3L_8438224_SNP	A	T	0.4672	64	73	0.7505	7.36E-01
3L_8438225_SNP	C	T	0.1942	27	112	0.5205	5.08E-01
3L_8438261_SNP	C	T	0.291	39	95	0.282	2.69E-01
3L_8438277_SNP	T	A	0.4815	65	70	0.8583	8.77E-01
3L_8438286_SNP	A	T	0.1014	14	124	0.5725	5.39E-01
3L_8438294_SNP	G	T	0.2971	41	97	0.9896	9.55E-01
3L_8438308_INS	A	ATACTGA	0.1642	22	112	0.6556	6.65E-01
3L_8438317_DEL	T	TCAT	0.07143	10	130	0.3609	3.81E-01
3L_8438335_SNP	G	A	0.2206	30	106	0.6319	6.20E-01
3L_8438341_SNP	T	C	0.3088	42	94	0.7371	7.46E-01
3L_8438342_SNP	T	A	0.05714	8	132	0.4181	4.31E-01
3L_8438355_SNP	T	C	0.219	30	107	0.6963	7.00E-01
3L_8438370_INS	GGTTTTAAACA	G	0.08633	12	127	0.4713	4.95E-01
3L_8438374_SNP	A	T	0.1799	25	114	0.763	7.74E-01
3L_8438382_SNP	C	A	0.209	28	106	0.6997	7.45E-01
3L_8438433_SNP	C	G	0.3955	53	81	0.689	6.71E-01
3L_8438435_SNP	G	A	0.2336	32	105	0.4979	5.02E-01
3L_8438517_SNP	A	G	0.2769	36	94	0.283	2.80E-01
3L_8438523_SNP	A	C	0.3684	49	84	0.3365	3.52E-01
3L_8438595_SNP	T	C	0.1418	19	115	0.5167	4.86E-01
3L_8438615_SNP	C	G	0.3597	50	89	0.9892	9.61E-01
3L_8438690_INS	ATA	A	0.1493	20	114	0.7114	7.68E-01
3L_8438702_SNP	G	A	0.3723	51	86	0.538	5.44E-01
3L_8438706_SNP	A	G	0.3696	51	87	0.4539	4.53E-01
3L_8438707_SNP	G	A	0.4632	63	73	0.2391	2.20E-01
3L_8438730_SNP	G	A	0.4565	63	75	0.7	7.29E-01
3L_8438739_SNP	T	A	0.4485	61	75	0.6078	6.22E-01
3L_8438818_DEL	T	TTTTTTGTATTTTGAGT	0.3525	43	79	0.454	4.61E-01
3L_8438881_SNP	T	G	0.09489	13	124	0.7895	8.42E-01
3L_8438893_SNP	T	A	0.1544	21	115	0.7884	7.41E-01
3L_8438898_SNP	T	G	0.156	22	119	0.4091	4.11E-01
3L_8438899_SNP	T	C	0.1549	22	120	0.4177	4.22E-01
3L_8438918_SNP	G	A	0.223	31	108	0.941	9.41E-01
3L_8438922_SNP	C	T	0.1079	15	124	0.664	6.70E-01
3L_8438937_SNP	C	T	0.4275	56	75	0.08491	7.20E-02
3L_8438991_SNP	C	T	0.4889	66	69	0.6306	6.02E-01
3L_8439019_SNP	C	T	0.3556	48	87	0.489	4.56E-01
3L_8439035_SNP	A	C	0.2593	35	100	0.1132	1.06E-01
3L_8439045_SNP	C	G	0.3066	42	95	0.5945	5.88E-01
3L_8439106_SNP	A	G	0.05594	8	135	0.5119	4.95E-01
3L_8439331_SNP	C	G	0.4963	67	68	0.4137	4.06E-01
3L_8439332_SNP	C	T	0.05036	7	132	0.3643	3.82E-01
3L_8439377_SNP	T	G	0.1007	14	125	0.1258	1.19E-01
3L_8439386_SNP	A	T	0.471	65	73	0.2609	2.42E-01
3L_8439481_DEL	A	ATGTGGAA	0.3305	39	79	0.3415	3.49E-01
3L_8439706_SNP	T	C	0.4604	64	75	0.5924	5.76E-01
3L_8439875_INS	CGCTC	C	0.4961	64	65	0.8033	8.29E-01
3L_8439921_SNP	C	A	0.2164	29	105	0.7526	7.14E-01
3L_8439940_INS	ACGATA	A	0.09929	14	127	0.9637	9.56E-01
3L_8439993_SNP	T	A	0.1304	18	120	0.6106	5.50E-01
3L_8439996_SNP	A	G	0.1304	18	120	0.575	5.19E-01
3L_8440086_SNP	G	A	0.4394	58	74	0.9768	9.81E-01
3L_8440109_SNP	T	C	0.06338	9	133	0.2161	1.99E-01
3L_8440122_INS	TT	T	0.1223	17	122	0.3957	3.89E-01
3L_8440162_SNP	G	T	0.07692	11	132	0.3589	3.31E-01
3L_8440173_SNP	A	C	0.1471	20	116	0.8058	7.77E-01
3L_8440177_SNP	G	A	0.3015	41	95	0.8699	8.44E-01
3L_8440182_SNP	C	T	0.4511	60	73	0.9898	9.83E-01
3L_8440184_SNP	C	T	0.4656	61	70	0.8545	8.59E-01
3L_8440189_SNP	T	G	0.05714	8	132	0.8458	8.53E-01
3L_8440197_SNP	A	C	0.07914	11	128	0.9107	9.06E-01
3L_8440198_SNP	T	G	0.07194	10	129	0.8123	8.07E-01
3L_8440201_SNP	A	T	0.1752	24	113	0.8795	8.65E-01
3L_8440203_SNP	C	T	0.1739	24	114	0.7914	7.72E-01
3L_8440206_SNP	T	A	0.06569	9	128	0.9312	9.21E-01
3L_8440211_DEL	A	ATCGA	0.05674	8	133	0.8697	8.78E-01
3L_8440223_SNP	T	A	0.2482	34	103	0.5621	5.34E-01
3L_8440355_SNP	A	C	0.3431	47	90	0.7629	7.18E-01
3L_8440377_SNP	T	C	0.1007	14	125	0.9021	8.07E-01
3L_8440379_SNP	G	T	0.1064	15	126	0.9043	9.78E-01
3L_8440421_SNP	A	C	0.406	54	79	0.6096	5.98E-01
3L_8440423_SNP	G	A	0.406	54	79	0.6927	6.88E-01
3L_8440495_SNP	T	G	0.4191	57	79	0.1474	1.52E-01
3L_8440524_SNP	T	G	0.4783	66	72	0.155	1.56E-01
3L_8440531_DEL	C	CCC	0.1818	24	108	0.07651	7.55E-02
3L_8440579_SNP	G	C	0.07143	10	130	0.4796	4.78E-01
3L_8440590_SNP	T	A	0.3939	52	80	0.9166	9.25E-01
3L_8440591_SNP	A	C	0.4104	55	79	0.9035	8.93E-01
3L_8440660_SNP	A	G	0.4892	68	71	0.3844	3.86E-01
3L_8440672_SNP	G	A	0.2889	39	96	0.7744	7.75E-01
3L_8440733_SNP	A	C	0.09859	14	128	0.8535	8.64E-01
3L_8440756_SNP	G	A	0.1898	26	111	0.8847	8.40E-01
3L_8440768_INS	GG	G	0.2109	27	101	0.7538	7.27E-01
3L_8440834_SNP	T	G	0.1143	16	124	0.9199	9.44E-01
3L_8440862_SNP	G	A	0.2536	35	103	0.872	8.39E-01
3L_8441169_SNP	A	G	0.07042	10	132	0.9729	8.77E-01
3L_8441177_DEL	G	GGTA	0.06383	9	132	0.8121	7.37E-01
3L_8441187_SNP	T	A	0.472	59	66	0.3471	3.31E-01
3L_8441189_SNP	G	A	0.07246	10	128	0.8983	7.98E-01
3L_8441216_INS	ATATAGTAT	A	0.1071	15	125	0.7641	6.69E-01
3L_8441217_SNP	T	A	0.3731	50	84	0.3419	3.52E-01
3L_8441228_SNP	T	G	0.1007	14	125	0.3688	3.14E-01
3L_8441240_INS	AGTAGATCGCTATTCTATCA	A	0.1135	16	125	0.8039	7.29E-01
3L_8441248_SNP	T	G	0.2263	31	106	0.247	2.22E-01
3L_8441274_DEL	A	TT	0.1071	15	125	0.5367	5.61E-01
3L_8441281_SNP	T	A	0.09929	14	127	0.8008	8.37E-01
3L_8441285_SNP	C	A	0.1	14	126	0.8363	8.75E-01
3L_8441296_SNP	G	T	0.1618	22	114	0.9982	9.79E-01
3L_8441306_SNP	G	C	0.07092	10	131	0.7077	7.74E-01
3L_8441325_SNP	A	C	0.06475	9	130	0.7132	7.54E-01
3L_8441338_SNP	C	A	0.256	32	93	0.06591	5.56E-02
3L_8441350_SNP	A	C	0.07246	10	128	0.971	9.14E-01
3L_8441546_DEL	G	GC	0.1223	17	122	0.3598	3.34E-01
3L_8441663_SNP	A	G	0.05036	7	132	0.2035	2.00E-01
3L_8441682_SNP	C	A	0.2331	31	102	0.84	8.36E-01
3L_8441742_SNP	G	T	0.3037	41	94	0.07819	8.06E-02
3L_8441802_SNP	G	A	0.2047	26	101	0.9685	9.60E-01
3L_8441810_INS	A	AGCGAATAAAGGA	0.2991	35	82	0.2738	2.80E-01
3L_8441811_SNP	G	C	0.12	15	110	0.8378	7.96E-01
3L_8441812_SNP	A	T	0.0813	10	113	0.1335	1.20E-01
3L_8441816_SNP	T	A	0.09483	11	105	0.3265	3.05E-01
3L_8441847_SNP	C	G	0.09774	13	120	0.04295	3.89E-02
3L_8441864_SNP	A	C	0.2786	39	101	0.1681	1.47E-01
3L_8441880_SNP	T	C	0.05797	8	130	0.948	9.72E-01
3L_8441884_SNP	T	C	0.3546	50	91	0.03901	3.76E-02
3L_8441933_SNP	T	G	0.1702	24	117	0.01087	1.07E-02
3L_8442028_SNP	C	G	0.06338	9	133	0.1829	1.80E-01
3L_8442096_SNP	T	A	0.2464	34	104	0.1666	1.90E-01
3L_8442108_SNP	C	T	0.07143	10	130	0.2731	2.61E-01
3L_8442109_SNP	T	C	0.1135	16	125	0.002676	2.36E-03
3L_8442114_SNP	C	T	0.1732	22	105	0.7936	8.40E-01
3L_8442127_SNP	T	C	0.05	7	133	0.2361	2.46E-01
3L_8442132_SNP	C	T	0.3309	45	91	0.1953	1.98E-01
3L_8442134_SNP	A	C	0.3206	42	89	0.1951	1.90E-01
3L_8442222_SNP	C	T	0.156	22	119	0.07537	6.95E-02
3L_8442223_SNP	A	C	0.1594	22	116	0.09099	8.36E-02
3L_8442425_SNP	A	G	0.2847	39	98	0.335	3.34E-01
3L_8442543_SNP	C	A	0.3088	42	94	0.09618	9.17E-02
3L_8442545_SNP	G	A	0.3015	41	95	0.1384	1.37E-01
3L_8442641_SNP	C	G	0.2574	35	101	0.2096	1.77E-01
3L_8442646_SNP	A	G	0.07092	10	131	0.03114	2.87E-02
3L_8442651_INS	TG	T	0.1654	22	111	0.873	8.21E-01
3L_8442656_DEL	C	CC	0.2537	34	100	0.2225	2.21E-01
3L_8442664_SNP	G	A	0.4552	61	73	0.0762	6.81E-02
3L_8442668_SNP	G	A	0.1704	23	112	0.7377	7.87E-01
3L_8442673_SNP	A	T	0.2835	36	91	0.3776	3.65E-01
3L_8442691_DEL	A	AG	0.06429	9	131	0.02725	2.35E-02
3L_8442709_DEL	T	TGC	0.05674	8	133	0.9698	9.80E-01
3L_8442715_SNP	G	A	0.1679	23	114	0.7917	8.56E-01
3L_8442716_SNP	G	A	0.06294	9	134	0.6909	6.79E-01
3L_8442734_SNP	A	G	0.4286	57	76	0.08822	8.50E-02
3L_8442739_SNP	C	T	0.1364	18	114	0.2466	2.72E-01
3L_8442743_SNP	T	C	0.1692	22	108	0.3412	3.78E-01
3L_8442776_SNP	A	C	0.2672	35	96	0.2558	2.41E-01
3L_8442824_SNP	T	A	0.1232	17	121	0.5662	6.09E-01
3L_8442825_SNP	C	T	0.1168	16	121	0.4653	5.05E-01
3L_8442830_SNP	C	T	0.4412	60	76	0.03171	2.41E-02
3L_8442840_SNP	G	T	0.1493	20	114	0.8825	9.31E-01
3L_8442859_SNP	T	G	0.1194	16	118	0.5289	5.66E-01
3L_8442861_SNP	A	T	0.1704	23	112	0.6229	6.61E-01
3L_8442875_SNP	A	T	0.1185	16	119	0.498	5.32E-01
3L_8442890_SNP	A	C	0.163	22	113	0.6479	7.01E-01
3L_8442896_SNP	T	C	0.1544	21	115	0.7512	8.05E-01
3L_8442903_SNP	A	C	0.1679	23	114	0.5387	5.85E-01
3L_8442908_SNP	A	T	0.1812	25	113	0.8253	8.85E-01
3L_8442949_SNP	C	T	0.163	22	113	0.7452	7.93E-01
3L_8443021_SNP	G	A	0.295	41	98	0.2709	2.80E-01
3L_8443168_SNP	G	A	0.2444	33	102	0.3377	3.15E-01
3L_8443172_SNP	T	A	0.391	52	81	0.03245	3.73E-02
3L_8443231_SNP	C	G	0.2971	41	97	0.2457	2.42E-01
3L_8443294_SNP	A	T	0.3577	49	88	0.1319	1.37E-01
3L_8443422_INS	AA	A	0.07576	10	122	0.4963	4.45E-01
3L_8443472_SNP	A	G	0.3824	52	84	0.7879	7.92E-01
3L_8443510_SNP	T	G	0.1071	15	125	0.0104	9.60E-03
3L_8443575_DEL	A	ACAA	0.05714	8	132	0.1322	1.31E-01
3L_8443655_SNP	T	C	0.05714	8	132	0.2796	2.78E-01
3L_8443657_DEL	A	AATTTA	0.06993	10	133	0.05939	5.59E-02
3L_8443673_SNP	C	T	0.07143	10	130	0.285	2.86E-01
3L_8443771_SNP	T	G	0.1194	16	118	0.5705	5.50E-01
3L_8443773_SNP	A	G	0.06475	9	130	0.9626	9.35E-01
3L_8443932_SNP	A	G	0.05036	7	132	0.06776	6.05E-02
3L_8444104_SNP	T	G	0.1418	19	115	0.1154	1.06E-01
3L_8444105_SNP	T	C	0.06383	9	132	0.5964	6.55E-01
3L_8444121_SNP	T	C	0.4077	53	77	0.0288	2.77E-02
3L_8444133_SNP	A	C	0.07463	10	124	0.979	9.18E-01
3L_8444151_SNP	A	C	0.1032	13	113	0.5078	5.03E-01
3L_8444152_SNP	T	C	0.2672	35	96	0.07658	8.10E-02
3L_8444155_SNP	T	C	0.4924	65	67	0.01053	8.67E-03
3L_8444185_SNP	A	G	0.06383	9	132	0.8077	7.92E-01
3L_8444306_SNP	T	A	0.2794	38	98	0.596	5.80E-01
3L_8444365_SNP	A	T	0.4161	57	80	0.09588	7.05E-02
3L_8444423_SNP	A	T	0.06993	10	133	0.976	9.83E-01
3L_8444507_SNP	G	T	0.456	57	68	0.08745	5.66E-02
3L_8444512_SNP	T	A	0.237	32	103	0.7831	7.46E-01
3L_8444533_SNP	G	A	0.06383	9	132	0.0268	2.36E-02
3L_8444536_SNP	A	G	0.1606	22	115	0.9301	8.49E-01
3L_8444537_SNP	A	G	0.1556	21	114	0.8269	8.87E-01
3L_8444540_SNP	C	T	0.1679	23	114	0.9458	9.87E-01
3L_8444541_SNP	T	G	0.1618	22	114	0.9599	9.07E-01
3L_8444542_DEL	C	CCTGGTTTACATTGTTTATAAAATTT	0.1667	23	115	0.9353	9.99E-01
3L_8444611_SNP	C	T	0.06294	9	134	0.02628	2.40E-02
3L_8444636_SNP	A	G	0.1	14	126	0.7368	6.56E-01
3L_8444659_DEL	C	AT	0.1786	25	115	0.05786	4.21E-02
3L_8444765_SNP	A	T	0.1714	24	116	0.1104	8.76E-02
3L_8444834_SNP	C	A	0.4222	57	78	0.2331	1.94E-01
3L_8445004_SNP	C	A	0.3481	47	88	0.4802	4.40E-01
3L_8445013_SNP	A	G	0.07746	11	131	0.5178	5.16E-01
3L_8445067_SNP	C	A	0.07092	10	131	0.7041	7.04E-01
3L_8445358_SNP	C	T	0.3511	46	85	0.4755	3.90E-01
3L_8445451_SNP	A	G	0.1449	20	118	0.1354	1.21E-01
3L_8445502_SNP	C	G	0.4745	65	72	0.3256	2.68E-01
3L_8445556_SNP	G	C	0.1206	17	124	0.06803	6.05E-02
3L_8445586_SNP	G	C	0.06429	9	131	0.7696	7.38E-01
3L_8445587_SNP	T	C	0.06429	9	131	0.7474	7.20E-01
3L_8445664_SNP	A	G	0.07801	11	130	0.2307	2.50E-01
3L_8445676_SNP	G	A	0.05674	8	133	0.6479	6.36E-01
3L_8445691_INS	TA	T	0.2932	39	94	0.3477	2.92E-01
3L_8445734_SNP	G	T	0.1618	22	114	0.0768	6.44E-02
3L_8445739_SNP	G	C	0.1367	19	120	0.0625	5.43E-02
3L_8445742_SNP	C	T	0.1429	20	120	0.04631	3.99E-02
3L_8445755_SNP	C	T	0.1357	19	121	0.06737	5.88E-02
3L_8445759_SNP	G	T	0.219	30	107	0.05358	4.64E-02
3L_8445760_SNP	C	G	0.223	31	108	0.05209	4.48E-02
3L_8445762_SNP	T	C	0.06383	9	132	0.7523	7.26E-01
3L_8445874_SNP	T	A	0.1348	19	122	0.06469	5.91E-02
3L_8445897_SNP	T	A	0.07801	11	130	0.9438	9.42E-01
3L_8445912_SNP	T	C	0.05714	8	132	0.04425	4.16E-02
3L_8445951_SNP	T	A	0.1439	20	119	0.03218	3.12E-02
3L_8445991_SNP	A	G	0.1606	22	115	0.2025	1.57E-01
3L_8446055_SNP	A	G	0.06383	9	132	0.395	3.74E-01
3L_8446073_SNP	G	A	0.07042	10	132	0.7348	7.08E-01
3L_8446075_SNP	T	C	0.3869	53	84	0.3204	2.81E-01
3L_8446125_SNP	G	T	0.3435	45	86	0.15	1.14E-01
3L_8446205_SNP	A	C	0.1241	17	120	0.3714	3.15E-01
3L_8446371_SNP	T	A	0.07194	10	129	0.1439	1.14E-01
3L_8446457_DEL	T	TTT	0.07971	11	127	0.2771	2.10E-01
3L_8446472_SNP	G	A	0.2932	39	94	0.2632	2.62E-01
3L_8446492_SNP	T	A	0.08	10	115	0.09486	7.74E-02
3L_8446749_SNP	T	G	0.09286	13	127	0.2425	1.78E-01
3L_8446757_SNP	C	T	0.4604	64	75	0.118	1.31E-01
3L_8446797_DEL	A	AA	0.1579	21	112	0.1368	1.12E-01
3L_8446844_SNP	T	G	0.1304	18	120	0.2313	1.81E-01
3L_8446916_SNP	T	G	0.4296	58	77	0.09035	6.89E-02
3L_8447002_SNP	C	T	0.07194	10	129	0.05962	4.35E-02
3L_8447006_SNP	C	G	0.06338	9	133	0.04099	4.06E-02
3L_8447007_SNP	C	T	0.3778	51	84	0.548	5.50E-01
3L_8447018_SNP	C	T	0.06475	9	130	0.04026	3.88E-02
3L_8447021_SNP	A	T	0.06522	9	129	0.04209	4.41E-02
3L_8447022_SNP	C	A	0.06522	9	129	0.04214	4.04E-02
3L_8447034_SNP	T	A	0.2727	36	96	0.4768	4.74E-01
3L_8447394_SNP	A	T	0.2016	25	99	0.9719	9.79E-01
3L_8447404_DEL	TT	T	0.3689	45	77	0.3275	2.98E-01
3L_8447439_SNP	G	A	0.05674	8	133	0.5747	4.86E-01
3L_8447624_SNP	A	G	0.06383	9	132	0.04089	3.97E-02
3L_8447650_INS	AA	A	0.3154	41	89	0.4505	4.05E-01
3L_8447663_SNP	C	G	0.05674	8	133	0.2143	2.03E-01
3L_8447666_SNP	A	G	0.05	7	133	0.2386	2.24E-01
3L_8447678_SNP	T	C	0.3284	44	90	0.794	7.71E-01
3L_8447800_SNP	C	T	0.4676	65	74	0.1711	1.57E-01
3L_8447804_SNP	G	A	0.4676	65	74	0.1655	1.52E-01
3L_8447819_SNP	C	A	0.1825	25	112	0.9448	9.20E-01
3L_8447865_DEL	T	TGG	0.06338	9	133	0.05328	4.98E-02
3L_8447867_SNP	G	A	0.4921	62	64	0.3825	3.81E-01
3L_8447887_SNP	G	A	0.1151	16	123	0.5053	5.22E-01
3L_8447909_SNP	T	A	0.1295	18	121	0.8204	7.73E-01
3L_8447921_SNP	G	T	0.3261	45	93	0.3706	3.47E-01
3L_8447928_SNP	G	T	0.3333	44	88	0.3724	3.56E-01
3L_8447931_SNP	A	G	0.3358	45	89	0.3217	2.98E-01
3L_8447949_SNP	T	A	0.442	61	77	0.6914	7.27E-01
3L_8447964_SNP	T	G	0.05839	8	129	0.6412	5.97E-01
3L_8447969_SNP	T	A	0.1071	15	125	0.3317	2.70E-01
3L_8447975_SNP	A	C	0.3308	44	89	0.2808	2.52E-01
3L_8447984_SNP	T	C	0.1212	16	116	0.7675	7.24E-01
3L_8447996_SNP	G	C	0.3165	44	95	0.2914	2.76E-01
3L_8448080_SNP	T	C	0.3407	46	89	0.4234	4.06E-01
3L_8448087_SNP	A	T	0.2806	39	100	0.9215	9.07E-01
3L_8448133_SNP	T	C	0.06338	9	133	0.6734	7.62E-01
3L_8448216_SNP	G	A	0.1439	20	119	0.5719	5.56E-01
3L_8448228_SNP	T	G	0.07692	11	132	0.5205	4.43E-01
3L_8448235_SNP	G	T	0.06429	9	131	0.04186	4.04E-02
3L_8448257_SNP	G	A	0.3551	49	89	0.2185	1.85E-01
3L_8448284_INS	G	GTGGATG	0.3667	44	76	0.849	8.46E-01
3L_8448286_SNP	T	G	0.2536	35	103	0.9678	9.19E-01
3L_8448294_SNP	A	C	0.2263	31	106	0.847	7.97E-01
3L_8448438_SNP	G	C	0.1348	19	122	0.4381	4.69E-01
3L_8448489_SNP	C	T	0.391	52	81	0.8775	8.89E-01
3L_8448494_SNP	G	A	0.1377	19	119	0.3679	4.02E-01
3L_8448624_SNP	A	T	0.05072	7	131	0.8744	8.65E-01
3L_8448631_SNP	T	C	0.05839	8	129	0.7665	7.74E-01
3L_8448641_SNP	G	T	0.08633	12	127	0.335	3.38E-01
3L_8448666_DEL	T	TGTT	0.303	40	92	0.6589	6.48E-01
3L_8448695_SNP	T	A	0.3165	44	95	0.2721	2.75E-01
3L_8448696_SNP	A	T	0.1387	19	118	0.6787	6.97E-01
3L_8448706_SNP	T	A	0.07042	10	132	0.08755	8.16E-02
3L_8448719_SNP	T	C	0.1908	25	106	0.9154	9.20E-01
3L_8448721_DEL	A	AT	0.1773	25	116	0.7402	7.41E-01
3L_8448759_SNP	G	A	0.3798	49	80	0.2164	1.92E-01
3L_8448762_SNP	T	G	0.3828	49	79	0.2313	2.06E-01
3L_8448775_SNP	T	G	0.4365	55	71	0.1363	1.12E-01
3L_8448793_SNP	G	A	0.2826	39	99	0.8508	8.37E-01
3L_8448797_SNP	C	G	0.1727	24	115	0.101	9.02E-02
3L_8448799_SNP	C	G	0.1727	24	115	0.08664	7.60E-02
3L_8448800_SNP	C	T	0.4586	61	72	0.1319	1.09E-01
3L_8448807_SNP	A	T	0.4375	56	72	0.1504	1.20E-01
3L_8448810_SNP	T	A	0.4341	56	73	0.1583	1.31E-01
3L_8448813_SNP	G	A	0.06061	8	124	0.08967	7.88E-02
3L_8448815_SNP	T	C	0.4308	56	74	0.1586	1.33E-01
3L_8448819_SNP	T	A	0.05	7	133	0.806	8.14E-01
3L_8448830_SNP	C	T	0.1014	14	124	0.05701	5.10E-02
3L_8448847_SNP	A	G	0.06993	10	133	0.0836	7.77E-02
3L_8448899_INS	GG	G	0.3704	50	85	0.9414	9.33E-01
3L_8449203_SNP	T	C	0.05674	8	133	0.04324	3.94E-02
3L_8449205_SNP	A	T	0.4741	64	71	0.7	6.50E-01
3L_8449209_DEL	A	AGGAGGT	0.09559	13	123	0.5227	5.94E-01
3L_8449510_SNP	A	T	0.4088	56	81	0.3431	3.19E-01
3L_8449605_SNP	C	T	0.1295	18	121	0.3578	2.96E-01
3L_8449784_SNP	A	T	0.08511	12	129	0.8556	7.09E-01
3L_8449799_SNP	T	A	0.1189	17	126	0.4915	4.20E-01
3L_8450091_SNP	A	G	0.09774	13	120	0.5878	4.96E-01
3L_8450138_SNP	T	C	0.3261	45	93	0.0658	6.50E-02
3L_8450236_SNP	A	T	0.08088	11	125	0.4175	4.01E-01
3L_8450278_SNP	C	T	0.3622	46	81	0.6878	6.57E-01
3L_8450306_SNP	C	A	0.4928	68	70	0.03481	3.66E-02
3L_8450328_SNP	A	T	0.3897	53	83	0.2871	2.54E-01
3L_8450350_SNP	C	T	0.1049	15	128	0.8	7.08E-01
3L_8450396_SNP	T	C	0.2609	36	102	0.192	2.14E-01
3L_8450455_SNP	A	C	0.1533	21	116	0.8375	8.95E-01
3L_8450604_INS	TGCCAGGCCAGGCAT	T	0.1606	22	115	0.1863	1.64E-01
3L_8450625_SNP	G	A	0.1223	17	122	0.2967	2.71E-01
3L_8450724_SNP	A	G	0.05036	7	132	0.8496	8.56E-01
3L_8450987_SNP	C	A	0.2308	27	90	0.1292	1.46E-01
3L_8451015_SNP	G	C	0.06429	9	131	0.6052	6.64E-01
3L_8451039_SNP	T	C	0.05882	8	128	0.2526	2.48E-01
3L_8451104_SNP	G	A	0.1007	14	125	0.08602	8.54E-02
3L_8451128_SNP	A	G	0.1007	14	125	0.2595	2.50E-01
3L_8451149_DEL	G	GAG	0.1029	14	122	0.397	3.91E-01
3L_8451170_DEL	G	GG	0.3971	54	82	0.135	1.08E-01
3L_8451208_SNP	A	C	0.1642	22	112	0.5634	5.18E-01
3L_8451212_INS	CTCC	C	0.1721	21	101	0.295	2.57E-01
3L_8451231_SNP	G	C	0.2721	37	99	0.4225	4.05E-01
3L_8451351_SNP	G	A	0.08824	12	124	0.8589	8.31E-01
3L_8451362_SNP	C	G	0.06383	9	132	0.6347	6.31E-01
3L_8451368_SNP	T	G	0.07194	10	129	0.5115	4.98E-01
3L_8451370_SNP	A	T	0.0979	14	129	0.2052	1.98E-01
3L_8451372_SNP	A	T	0.09155	13	129	0.2468	2.43E-01
3L_8451373_SNP	A	T	0.1594	22	116	0.7135	6.49E-01
3L_8451374_SNP	A	C	0.1583	22	117	0.7994	7.35E-01
3L_8451376_SNP	G	C	0.1898	26	111	0.3511	3.65E-01
3L_8451386_SNP	C	T	0.07971	11	127	0.2816	2.69E-01
3L_8451471_DEL	A	ATTAATATAAGCA	0.1727	24	115	0.4375	4.33E-01
3L_8451523_SNP	C	T	0.1667	23	115	0.3657	3.60E-01
3L_8451784_SNP	G	A	0.128	16	109	0.3697	4.10E-01
3L_8451794_SNP	A	C	0.1397	19	117	0.5466	5.94E-01
3L_8451979_SNP	T	C	0.3285	45	92	0.2175	2.23E-01
3L_8451984_SNP	C	T	0.1643	23	117	0.7532	7.29E-01
3L_8451988_SNP	C	T	0.4786	67	73	0.1938	2.01E-01
3L_8452025_SNP	C	T	0.1377	19	119	0.2372	1.95E-01
3L_8452089_SNP	C	G	0.2302	32	107	0.1104	9.94E-02
3L_8452344_SNP	A	C	0.4855	67	71	0.287	2.53E-01
3L_8452488_SNP	C	A	0.3926	53	82	0.3396	2.77E-01
3L_8452526_SNP	C	A	0.1408	20	122	0.6043	5.89E-01
3L_8452577_SNP	C	T	0.4397	62	79	0.1604	1.31E-01
3L_8452596_SNP	T	A	0.1408	20	122	0.2298	2.11E-01
3L_8452610_SNP	C	A	0.1571	22	118	0.8287	8.72E-01
3L_8452611_SNP	A	C	0.156	22	119	0.8074	8.53E-01
3L_8452615_SNP	T	A	0.1538	22	121	0.8423	8.85E-01
3L_8452622_SNP	C	A	0.05839	8	129	0.8058	8.57E-01
3L_8452623_SNP	G	T	0.08889	12	123	0.904	9.29E-01
3L_8452656_SNP	C	T	0.1159	16	122	0.1212	1.08E-01
3L_8452700_SNP	A	G	0.05674	8	133	0.9536	9.85E-01
3L_8452965_INS	TGTGGTTTGGT	T	0.2239	30	104	0.2112	1.81E-01
3L_8452998_SNP	G	A	0.4034	48	71	0.7858	8.02E-01
3L_8453012_SNP	T	C	0.439	54	69	0.5101	5.07E-01
3L_8453017_SNP	C	T	0.4646	59	68	0.5318	5.08E-01
3L_8453025_SNP	G	A	0.4964	68	69	0.6298	5.98E-01
3L_8453070_SNP	T	C	0.1786	25	115	0.5229	4.89E-01
3L_8453169_SNP	G	A	0.4599	63	74	0.7158	7.74E-01
3L_8453205_SNP	A	G	0.4429	62	78	0.5831	6.45E-01
3L_8453216_SNP	T	C	0.05674	8	133	0.5107	5.23E-01
3L_8453251_SNP	A	C	0.4526	62	75	0.5077	5.61E-01
3L_8453254_SNP	A	T	0.4286	57	76	0.7155	6.44E-01
3L_8453256_SNP	C	T	0.09929	14	127	0.4248	4.28E-01
3L_8453300_INS	TTATAAACCT	T	0.4504	59	72	0.7351	6.95E-01
3L_8453358_SNP	G	A	0.3333	46	92	0.2489	2.08E-01
3L_8453504_SNP	T	A	0.4889	66	69	0.3621	3.96E-01
3L_8453510_SNP	C	A	0.4526	62	75	0.6341	6.48E-01
3L_8453513_SNP	G	T	0.4565	63	75	0.6778	6.98E-01
3L_8453529_SNP	A	T	0.227	32	109	0.674	7.15E-01
3L_8453539_SNP	T	C	0.05674	8	133	0.6452	6.07E-01
3L_8453668_SNP	T	C	0.2174	30	108	0.1359	1.20E-01
3L_8453726_SNP	T	G	0.4963	67	68	0.07236	6.92E-02
3L_8453782_INS	T	TT	0.4963	67	68	0.7719	7.87E-01
3L_8453836_SNP	A	G	0.1029	14	122	0.03675	3.64E-02
3L_8453874_SNP	C	T	0.4706	64	72	0.2282	2.19E-01
3L_8453982_SNP	A	T	0.1799	25	114	0.1053	9.05E-02
3L_8453999_INS	C	CC	0.1739	24	114	0.764	7.60E-01
3L_8454004_SNP	T	C	0.1739	24	114	0.7552	7.49E-01
3L_8454016_SNP	A	G	0.1691	23	113	0.7932	7.75E-01
3L_8454031_SNP	A	C	0.07258	9	115	0.1542	1.48E-01
3L_8454040_SNP	A	G	0.1618	22	114	0.8337	8.45E-01
3L_8454055_SNP	C	T	0.4355	54	70	0.967	9.89E-01
3L_8454062_SNP	C	T	0.06977	9	120	0.3213	3.23E-01
3L_8454242_SNP	A	C	0.4929	69	71	0.1659	1.50E-01
3L_8454339_INS	AA	A	0.09774	13	120	0.9301	9.14E-01
3L_8454370_SNP	C	T	0.1241	17	120	0.3465	3.18E-01
3L_8454394_SNP	A	G	0.08029	11	126	0.5122	5.15E-01
3L_8454406_SNP	G	A	0.07914	11	128	0.499	5.02E-01
3L_8454420_SNP	G	A	0.4565	63	75	0.07715	6.05E-02
3L_8454436_SNP	A	T	0.4015	55	82	0.03873	3.07E-02
3L_8454465_SNP	G	T	0.07971	11	127	0.4292	4.11E-01
3L_8454467_SNP	G	T	0.4928	68	70	0.01806	1.35E-02
3L_8454497_SNP	G	T	0.08065	10	114	0.9582	9.19E-01
3L_8454498_SNP	G	T	0.064	8	117	0.2634	2.28E-01
3L_8454503_SNP	C	G	0.374	49	82	0.007923	6.20E-03
3L_8454505_SNP	T	A	0.05634	8	134	0.04088	4.12E-02
3L_8454516_SNP	A	T	0.4962	66	67	0.006202	4.33E-03
3L_8454532_SNP	A	T	0.06383	9	132	0.6117	5.65E-01
3L_8454543_SNP	G	A	0.2734	38	101	0.4905	4.24E-01
3L_8454555_SNP	G	A	0.1241	17	120	0.6277	6.16E-01
3L_8454557_SNP	C	G	0.1304	18	120	0.5835	5.60E-01
3L_8454700_SNP	T	C	0.1079	15	124	0.9981	9.83E-01
3L_8454729_SNP	C	T	0.4892	68	71	0.4505	4.94E-01
3L_8454869_INS	AT	A	0.1716	23	111	0.4824	4.94E-01
3L_8454993_SNP	A	C	0.3358	46	91	0.04427	5.35E-02
3L_8454994_DEL	T	TA	0.3284	44	90	0.02493	2.85E-02
3L_8455291_SNP	T	A	0.1377	19	119	0.1043	9.40E-02
3L_8455400_SNP	A	T	0.07746	11	131	0.3407	3.08E-01
3L_8455404_SNP	G	T	0.1079	15	124	0.861	8.54E-01
3L_8455454_SNP	C	G	0.06569	9	128	0.9585	9.29E-01
3L_8455459_SNP	T	A	0.2132	29	107	0.2167	1.83E-01
3L_8455461_SNP	C	T	0.05714	8	132	0.8139	8.18E-01
3L_8455462_SNP	A	T	0.05674	8	133	0.8158	8.20E-01
3L_8455475_SNP	A	T	0.09701	13	121	0.2749	2.73E-01
3L_8455486_SNP	A	G	0.2593	35	100	0.359	3.19E-01
3L_8455490_SNP	C	G	0.3209	43	91	0.2692	2.32E-01
3L_8455491_SNP	G	T	0.06569	9	128	0.9946	9.78E-01
3L_8455521_SNP	C	G	0.219	30	107	0.9964	9.73E-01
3L_8455526_DEL	T	TTT	0.1532	19	105	0.8124	7.80E-01
3L_8455588_SNP	C	T	0.1029	14	122	0.2482	2.18E-01
3L_8455590_SNP	C	A	0.08148	11	124	0.6218	6.17E-01
3L_8455591_SNP	C	T	0.3893	51	80	0.8821	9.21E-01
3L_8455718_SNP	A	G	0.4891	67	70	0.9898	9.81E-01
3L_8455724_SNP	T	C	0.06383	9	132	0.7639	7.64E-01
3L_8455797_SNP	A	G	0.4748	66	73	0.7217	6.89E-01
3L_8455806_SNP	T	A	0.09929	14	127	0.4345	4.33E-01
3L_8455831_SNP	G	A	0.2319	32	106	0.8706	9.03E-01
3L_8455844_SNP	A	T	0.07143	10	130	0.6136	5.77E-01
3L_8455847_SNP	T	C	0.07692	11	132	0.4946	4.83E-01
3L_8456361_SNP	A	G	0.1056	15	127	0.8177	8.32E-01
3L_8456387_SNP	A	T	0.3406	47	91	0.7899	7.59E-01
3L_8456613_SNP	A	G	0.05674	8	133	0.08693	8.79E-02
3L_8456694_SNP	C	G	0.3333	44	88	0.9171	9.72E-01
3L_8456862_SNP	A	G	0.1241	17	120	0.3563	3.66E-01
3L_8456979_SNP	C	A	0.1838	25	111	0.7029	7.17E-01
3L_8457138_SNP	T	G	0.125	17	119	0.4782	4.60E-01
3L_8457165_SNP	A	G	0.1159	16	122	0.8175	7.81E-01
3L_8457426_SNP	A	G	0.1727	24	115	0.8207	8.25E-01
3L_8457456_SNP	T	C	0.1357	19	121	0.514	4.99E-01
3L_8457471_SNP	T	G	0.06383	9	132	0.6705	6.76E-01
3L_8457472_SNP	A	G	0.05714	8	132	0.5595	5.44E-01
3L_8457513_SNP	C	G	0.1367	19	120	0.1075	1.10E-01
3L_8457580_SNP	A	G	0.1449	20	118	0.7986	7.97E-01
3L_8457588_SNP	T	A	0.1408	20	122	0.1193	1.25E-01
3L_8457619_SNP	C	T	0.1489	21	120	0.07405	7.73E-02
3L_8457648_SNP	A	T	0.1286	18	122	0.276	2.88E-01
3L_8457657_SNP	A	G	0.1286	18	122	0.2647	2.74E-01
3L_8457756_SNP	A	G	0.2117	29	108	0.3477	3.60E-01
3L_8457846_SNP	T	G	0.1	14	126	0.1259	1.30E-01
3L_8457879_SNP	G	T	0.3657	49	85	0.1509	1.58E-01
3L_8457894_SNP	T	C	0.06338	9	133	0.6685	6.75E-01
3L_8457906_SNP	A	G	0.2815	38	97	0.1897	2.00E-01
3L_8457930_SNP	T	C	0.1159	16	122	0.3862	4.14E-01
3L_8458011_SNP	C	T	0.4101	57	82	0.4169	4.60E-01
3L_8458020_SNP	T	A	0.391	52	81	0.6319	6.73E-01
3L_8458032_SNP	A	T	0.4222	57	78	0.3882	4.20E-01
3L_8458041_SNP	A	G	0.4964	68	69	0.2989	3.23E-01
3L_8458071_SNP	C	T	0.4211	56	77	0.509	5.18E-01
3L_8458179_SNP	A	G	0.4925	66	68	0.1718	2.05E-01
3L_8458281_SNP	A	G	0.2137	28	103	0.1928	1.97E-01
3L_8458354_SNP	T	C	0.05839	8	129	0.3546	3.81E-01
3L_8458443_SNP	G	A	0.4627	62	72	0.7794	7.52E-01
3L_8458500_SNP	G	A	0.4621	61	71	0.5368	5.01E-01
3L_8458512_SNP	A	C	0.05674	8	133	0.9182	9.32E-01
3L_8458635_SNP	G	A	0.3852	47	75	0.9882	9.82E-01
3L_8458698_SNP	G	C	0.05	7	133	0.6018	6.44E-01
3L_8458704_SNP	T	G	0.05674	8	133	0.8009	7.77E-01
3L_8458770_SNP	T	C	0.2239	30	104	0.794	8.01E-01
3L_8458803_SNP	T	C	0.1473	19	110	0.5961	5.55E-01
3L_8458809_SNP	A	C	0.1	14	126	0.6863	6.39E-01
3L_8459070_SNP	G	T	0.2105	28	105	0.7845	7.79E-01
3L_8459103_SNP	T	C	0.1716	23	111	0.6442	6.86E-01
3L_8459148_SNP	G	A	0.3307	42	85	0.6602	6.33E-01
3L_8459193_SNP	C	A	0.1791	24	110	0.8967	8.99E-01
3L_8459232_SNP	C	T	0.08696	12	126	0.2559	2.71E-01
3L_8459520_SNP	T	C	0.194	26	108	0.3868	4.03E-01
3L_8459527_SNP	A	C	0.1953	25	103	0.2035	2.12E-01
3L_8459583_SNP	A	T	0.2692	35	95	0.4145	4.20E-01
3L_8459718_SNP	G	C	0.1103	15	121	0.4736	4.99E-01
3L_8459751_SNP	T	C	0.4206	53	73	0.1644	1.74E-01
3L_8459760_SNP	A	G	0.1786	25	115	0.3163	3.52E-01
3L_8459865_SNP	T	C	0.4656	61	70	0.3028	3.10E-01
3L_8459883_SNP	A	C	0.1493	20	114	0.7519	7.12E-01
3L_8459886_SNP	T	C	0.1288	17	115	0.4226	4.56E-01
3L_8459889_SNP	G	T	0.1628	21	108	0.7495	7.97E-01
3L_8460042_SNP	T	C	0.05036	7	132	0.1479	1.50E-01
3L_8460102_SNP	G	C	0.363	49	86	0.08632	9.15E-02
3L_8460174_SNP	T	G	0.3729	44	74	0.4551	4.46E-01
3L_8460264_SNP	A	G	0.3721	48	81	0.5558	5.35E-01
3L_8460468_SNP	A	G	0.09774	13	120	0.3646	3.82E-01
3L_8460561_SNP	A	G	0.1679	23	114	0.3921	4.46E-01
3L_8460636_SNP	T	C	0.3926	53	82	0.1778	1.78E-01
3L_8460684_SNP	T	A	0.05	7	133	0.9985	9.48E-01
3L_8460768_SNP	A	C	0.3672	47	81	0.3735	3.68E-01
3L_8460825_SNP	T	C	0.2835	36	91	0.5596	5.75E-01
3L_8460849_SNP	T	C	0.06716	9	125	0.1419	1.59E-01
3L_8460942_SNP	A	G	0.1259	17	118	0.9907	9.92E-01
3L_8461011_SNP	C	T	0.1103	15	121	0.2653	2.70E-01
3L_8461081_SNP	T	C	0.4779	65	71	0.1112	1.19E-01
3L_8461098_SNP	T	C	0.4338	59	77	0.3624	3.40E-01
3L_8461138_SNP	T	G	0.3615	47	83	0.1125	9.61E-02
3L_8461150_SNP	A	G	0.3796	52	85	0.37	3.63E-01
3L_8461158_SNP	T	C	0.3676	50	86	0.6036	6.36E-01
3L_8461191_SNP	T	A	0.1064	15	126	0.9809	9.78E-01
3L_8461206_SNP	G	T	0.1929	27	113	0.8772	9.33E-01
3L_8461269_SNP	A	G	0.06383	9	132	0.4968	5.20E-01
3L_8461311_SNP	G	C	0.3504	48	89	0.9067	8.73E-01
3L_8461366_SNP	C	A	0.3796	52	85	0.6584	6.76E-01
3L_8461382_SNP	C	A	0.3406	47	91	0.7466	7.80E-01
3L_8461384_SNP	T	C	0.3382	46	90	0.931	9.72E-01
3L_8461393_SNP	A	T	0.3285	45	92	0.6556	6.87E-01
3L_8461399_SNP	A	G	0.3406	47	91	0.7502	7.84E-01
3L_8461434_SNP	A	T	0.3261	45	93	0.7652	8.00E-01
3L_8461592_SNP	A	T	0.1064	15	126	0.451	4.08E-01
3L_8461606_SNP	T	A	0.4191	57	79	0.1233	1.08E-01
3L_8461612_SNP	T	C	0.06383	9	132	0.9973	9.72E-01
3L_8461620_SNP	A	G	0.05036	7	132	0.8136	8.41E-01
3L_8461727_SNP	A	T	0.448	56	69	0.6527	6.13E-01
3L_8461754_SNP	A	G	0.07246	10	128	0.7244	7.08E-01
3L_8461781_SNP	T	C	0.2045	27	105	0.4586	4.14E-01
3L_8461820_SNP	A	T	0.3824	52	84	0.04178	3.10E-02
3L_8461846_SNP	A	T	0.1418	19	115	0.2231	2.08E-01
3L_8461847_DEL	A	AC	0.1462	19	111	0.3994	3.72E-01
3L_8461906_SNP	C	T	0.3796	52	85	0.04759	3.64E-02
3L_8461907_SNP	A	T	0.3741	52	87	0.05523	4.34E-02
3L_8462089_SNP	A	C	0.4444	60	75	0.1328	1.21E-01
3L_8462107_SNP	T	C	0.4118	56	80	0.06512	6.43E-02
3L_8462159_SNP	A	C	0.4748	66	73	0.3172	2.93E-01
3L_8462168_SNP	T	A	0.1348	19	122	0.5544	5.52E-01
3L_8462178_SNP	G	T	0.2029	28	110	0.3821	3.68E-01
3L_8462295_SNP	A	G	0.3953	51	78	0.8521	8.89E-01
3L_8462320_SNP	G	A	0.1608	23	120	0.1107	9.78E-02
3L_8462348_SNP	T	C	0.1606	22	115	0.1682	1.46E-01
3L_8462365_SNP	T	G	0.2014	28	111	0.8101	8.36E-01
3L_8462375_SNP	T	A	0.1197	17	125	0.1259	1.20E-01
3L_8462387_SNP	C	T	0.3869	53	84	0.4488	4.09E-01
3L_8462392_SNP	C	A	0.4234	58	79	0.8789	9.03E-01
3L_8462404_SNP	A	C	0.4454	53	66	0.6991	6.62E-01
3L_8462448_SNP	T	C	0.4519	61	74	0.6789	6.45E-01
3L_8462454_SNP	C	T	0.2086	29	110	0.9525	9.76E-01
3L_8462462_SNP	A	G	0.1259	18	125	0.3474	3.19E-01
3L_8462468_SNP	A	G	0.2	28	112	0.668	6.91E-01
3L_8462471_SNP	T	C	0.06294	9	134	0.9979	9.73E-01
3L_8462540_SNP	A	T	0.4714	66	74	0.2552	2.32E-01
3L_8462562_SNP	T	C	0.05634	8	134	0.9136	9.17E-01
3L_8462573_SNP	T	C	0.1348	19	122	0.8717	9.25E-01
3L_8462611_SNP	G	A	0.05036	7	132	0.3644	3.68E-01
3L_8462629_SNP	A	T	0.1159	16	122	0.5343	4.75E-01
3L_8462649_SNP	C	A	0.4964	68	69	0.1728	1.48E-01
3L_8462655_SNP	T	G	0.2806	39	100	0.2774	2.75E-01
3L_8463052_SNP	T	A	0.2681	37	101	0.4252	4.09E-01
3L_8463077_SNP	T	C	0.4307	59	78	0.8499	9.00E-01
3L_8463333_SNP	G	A	0.05755	8	131	0.3937	3.99E-01
3L_8463377_SNP	T	C	0.1778	24	111	0.1505	1.49E-01
3L_8463467_SNP	T	C	0.2319	32	106	0.236	2.58E-01
3L_8463551_SNP	C	T	0.2481	33	100	0.9152	9.23E-01
3L_8463560_SNP	A	G	0.09091	13	130	0.5296	5.09E-01
3L_8463593_SNP	T	C	0.09859	14	128	0.7936	8.05E-01
3L_8463641_SNP	G	T	0.3676	50	86	0.1225	1.28E-01
3L_8463651_SNP	T	A	0.3669	51	88	0.2053	2.23E-01
3L_8463663_SNP	G	A	0.3556	48	87	0.1257	1.27E-01
3L_8463742_SNP	A	C	0.1429	20	120	0.5304	5.13E-01
3L_8463771_SNP	T	C	0.2817	40	102	0.2497	2.56E-01
3L_8463813_SNP	A	C	0.1168	16	121	0.06889	6.49E-02
3L_8463872_SNP	A	T	0.08392	12	131	0.6355	6.15E-01
3L_8463999_SNP	A	C	0.2692	35	95	0.8177	8.46E-01
3L_8464055_SNP	T	G	0.2029	28	110	0.7614	7.31E-01
3L_8464091_SNP	T	C	0.05674	8	133	0.6481	6.49E-01
3L_8464114_SNP	C	G	0.2971	41	97	0.9204	8.66E-01
3L_8464156_DEL	TT	T	0.1429	17	102	0.9451	9.19E-01
3L_8464165_SNP	T	C	0.1185	16	119	0.9133	9.03E-01
3L_8464172_SNP	T	G	0.2199	31	110	0.8837	8.37E-01
3L_8464201_SNP	A	T	0.2357	33	107	0.6192	6.54E-01
3L_8464205_SNP	T	C	0.2357	33	107	0.7814	8.29E-01
3L_8464207_SNP	A	C	0.2357	33	107	0.75	7.94E-01
3L_8464249_SNP	T	C	0.09155	13	129	0.7054	7.05E-01
3L_8464272_SNP	G	A	0.3185	43	92	0.4958	4.93E-01
3L_8464561_DEL	T	TT	0.2595	34	97	0.8714	8.83E-01
3L_8464741_SNP	T	C	0.3971	54	82	0.5991	6.30E-01
3L_8464778_SNP	T	C	0.09155	13	129	0.5579	5.38E-01
3L_8465144_SNP	A	T	0.1408	20	122	0.5125	4.64E-01
3L_8465173_SNP	A	G	0.07801	11	130	0.6338	6.13E-01
3L_8465202_SNP	G	T	0.09286	13	127	0.3042	2.69E-01
3L_8465269_SNP	C	A	0.07042	10	132	0.6453	6.24E-01
3L_8465286_SNP	T	C	0.07692	11	132	0.6389	6.18E-01
3L_8465302_SNP	C	T	0.2197	29	103	0.6782	6.12E-01
3L_8465348_SNP	T	C	0.4436	59	74	0.4948	4.99E-01
3L_8465413_SNP	G	A	0.4426	54	68	0.406	4.15E-01
3L_8465777_SNP	A	C	0.472	59	66	0.1417	1.47E-01
3L_8465780_SNP	A	C	0.05926	8	127	0.9246	8.96E-01
3L_8465782_SNP	A	C	0.2154	28	102	0.1471	1.35E-01
3L_8465823_SNP	G	A	0.3643	47	82	0.04023	3.87E-02
3L_8465845_DEL	A	AA	0.05263	7	126	0.9068	9.42E-01
3L_8465861_SNP	T	A	0.3492	44	82	0.3246	3.21E-01
3L_8465885_INS	AGGATTATGGATAATATTAA	A	0.1037	14	121	0.3541	3.35E-01
3L_8465896_SNP	A	C	0.1029	14	122	0.3506	3.33E-01
3L_8465909_SNP	A	G	0.1739	24	114	0.3724	3.39E-01
3L_8466067_SNP	G	C	0.06294	9	134	0.7163	6.59E-01
3L_8466091_SNP	A	G	0.4394	58	74	0.862	8.26E-01
3L_8466099_SNP	A	G	0.06993	10	133	0.7205	7.02E-01
3L_8466137_SNP	C	T	0.3942	54	83	0.9751	9.99E-01
3L_8466142_SNP	T	A	0.05674	8	133	0.2414	2.27E-01
3L_8466145_SNP	T	A	0.2353	32	104	0.9696	9.77E-01
3L_8466163_SNP	T	C	0.2836	38	96	0.7634	7.65E-01
3L_8466173_SNP	T	C	0.391	52	81	0.9643	9.38E-01
3L_8466179_SNP	A	G	0.3897	53	83	0.9326	9.11E-01
3L_8466191_SNP	A	G	0.2701	37	100	0.8224	8.22E-01
3L_8466245_SNP	T	C	0.2971	41	97	0.6738	6.44E-01
3L_8466257_SNP	C	T	0.1714	24	116	0.4888	4.78E-01
3L_8466383_SNP	C	T	0.1277	18	123	0.7813	7.27E-01
3L_8466413_SNP	C	T	0.2868	39	97	0.5024	4.90E-01
3L_8466422_SNP	T	A	0.06294	9	134	0.7163	6.59E-01
3L_8466434_SNP	G	A	0.2426	33	103	0.2359	2.26E-01
3L_8466437_SNP	G	T	0.3986	55	83	0.1563	1.38E-01
3L_8466557_SNP	A	T	0.09559	13	123	0.3018	2.98E-01
3L_8466605_SNP	T	C	0.1232	17	121	0.9684	9.68E-01
3L_8466644_SNP	G	A	0.1223	17	122	0.09091	9.43E-02
3L_8466647_DEL	T	ACCC	0.07092	10	131	0.8274	8.14E-01
3L_8466653_SNP	T	C	0.09489	13	124	0.2891	2.93E-01
3L_8466659_DEL	A	ACAGGCC	0.06338	9	133	0.7167	7.01E-01
3L_8466731_SNP	A	T	0.15	21	119	0.08006	7.71E-02
3L_8466844_SNP	A	T	0.07092	10	131	0.5784	6.00E-01
3L_8466923_SNP	G	A	0.3165	44	95	0.3972	3.56E-01
3L_8466935_SNP	G	C	0.3261	45	93	0.4	3.60E-01
3L_8467037_SNP	C	G	0.1812	25	113	0.9982	9.92E-01
3L_8467039_SNP	A	G	0.08633	12	127	0.1722	1.92E-01
3L_8467042_SNP	T	G	0.1799	25	114	0.7712	7.54E-01
3L_8467049_SNP	A	G	0.06993	10	133	0.7205	7.02E-01
3L_8467067_SNP	G	A	0.09155	13	129	0.2501	2.54E-01
3L_8467172_SNP	C	T	0.2132	29	107	0.5482	5.23E-01
3L_8467301_SNP	A	G	0.1752	24	113	0.8115	8.43E-01
3L_8467361_SNP	A	G	0.1206	17	124	0.9902	9.66E-01
3L_8467400_SNP	C	G	0.05634	8	134	0.6842	6.48E-01
3L_8467448_SNP	A	G	0.1898	26	111	0.8078	7.86E-01
3L_8467481_SNP	A	G	0.07857	11	129	0.863	8.69E-01
3L_8467588_SNP	A	G	0.1702	24	117	0.8165	8.88E-01
3L_8467604_SNP	A	C	0.1453	17	100	0.4288	4.50E-01
3L_8467691_SNP	T	C	0.25	34	102	0.8954	9.57E-01
3L_8467781_SNP	G	A	0.06338	9	133	0.6161	5.96E-01
3L_8467820_SNP	A	G	0.06294	9	134	0.6294	6.11E-01
3L_8467835_SNP	G	A	0.3556	48	87	0.8939	8.67E-01
3L_8467862_SNP	G	A	0.3333	44	88	0.6701	6.87E-01
3L_8467868_SNP	T	A	0.3456	47	89	0.6551	6.83E-01
3L_8467904_SNP	A	G	0.4044	55	81	0.9893	9.59E-01
3L_8467928_SNP	C	T	0.1511	21	118	0.8103	7.53E-01
3L_8467973_SNP	A	G	0.4222	57	78	0.7743	7.41E-01
3L_8467991_SNP	G	C	0.07246	10	128	0.4691	4.52E-01
3L_8468009_SNP	T	A	0.3106	41	91	0.9028	8.78E-01
3L_8468015_SNP	A	G	0.06294	9	134	0.7163	6.59E-01
3L_8468081_SNP	G	A	0.4748	66	73	0.8263	8.26E-01
3L_8468141_SNP	G	A	0.4409	56	71	0.6784	6.51E-01
3L_8468150_SNP	A	G	0.3769	49	81	0.5646	5.24E-01
3L_8468204_SNP	C	T	0.3704	50	85	0.9803	9.85E-01
3L_8468210_SNP	G	A	0.08451	12	130	0.8927	8.69E-01
3L_8468216_SNP	C	T	0.07801	11	130	0.7639	7.43E-01
3L_8468237_SNP	G	A	0.3577	49	88	0.6881	6.53E-01
3L_8468249_SNP	A	G	0.2963	40	95	0.258	2.57E-01
3L_8468258_SNP	A	G	0.4632	63	73	0.8078	8.12E-01
3L_8468309_SNP	T	G	0.1377	19	119	0.4623	4.26E-01
3L_8468312_SNP	A	G	0.08451	12	130	0.3996	3.86E-01
3L_8468315_SNP	A	G	0.1418	20	121	0.4478	4.15E-01
3L_8468462_SNP	A	T	0.0942	13	125	0.7209	7.07E-01
3L_8468491_SNP	A	G	0.2643	37	103	0.6422	6.22E-01
3L_8468591_SNP	A	C	0.1608	23	120	0.478	4.36E-01
3L_8468731_SNP	A	T	0.2806	39	100	0.6135	5.91E-01
3L_8468781_SNP	A	G	0.05674	8	133	0.9979	9.91E-01
3L_8468857_SNP	G	C	0.06475	9	130	0.9084	9.35E-01
3L_8468908_SNP	T	C	0.3885	54	85	0.2788	2.90E-01
3L_8468910_SNP	C	A	0.05634	8	134	0.8986	8.80E-01
3L_8468923_SNP	T	A	0.3824	52	84	0.3375	3.46E-01
3L_8468934_SNP	A	T	0.1214	17	123	0.8992	8.39E-01
3L_8468947_SNP	C	T	0.1912	26	110	0.04058	3.32E-02
3L_8469076_SNP	T	C	0.3209	43	91	0.03953	4.78E-02
3L_8469100_SNP	A	G	0.194	26	108	0.8809	8.09E-01
3L_8469103_SNP	G	C	0.2132	29	107	0.8058	7.34E-01
3L_8469139_SNP	G	A	0.1985	27	109	0.8025	8.66E-01
3L_8469307_SNP	T	C	0.1429	20	120	0.06667	5.65E-02
3L_8469382_SNP	T	C	0.3212	44	93	0.3306	3.15E-01
3L_8469403_SNP	G	T	0.09929	14	127	0.3893	3.74E-01
3L_8469424_SNP	C	T	0.3623	50	88	0.5749	5.78E-01
3L_8469433_SNP	G	T	0.08633	12	127	0.6712	7.34E-01
3L_8469435_SNP	G	A	0.4254	57	77	0.4288	4.26E-01
3L_8469460_SNP	T	C	0.05036	7	132	0.4187	3.86E-01
3L_8469466_SNP	G	A	0.2774	38	99	0.01878	1.82E-02
3L_8469475_SNP	G	T	0.2857	34	85	0.07604	8.67E-02
3L_8469601_SNP	A	T	0.07042	10	132	0.5986	5.71E-01
3L_8469679_SNP	C	G	0.1399	20	123	0.8979	9.65E-01
3L_8469697_SNP	T	G	0.1852	25	110	0.8425	8.19E-01
3L_8469703_SNP	C	A	0.06338	9	133	0.6161	5.96E-01
3L_8469759_SNP	A	G	0.2044	28	109	0.5939	5.68E-01
3L_8469892_SNP	T	C	0.2754	38	100	0.4232	4.08E-01
3L_8469928_SNP	C	T	0.07143	10	130	0.7669	7.45E-01
3L_8470234_SNP	T	C	0.07914	11	128	0.9775	9.80E-01
3L_8470248_SNP	G	A	0.1159	16	122	0.3812	3.95E-01
3L_8470321_SNP	G	A	0.1014	14	124	0.9472	9.00E-01
3L_8470381_SNP	T	G	0.1752	24	113	0.2486	2.18E-01
3L_8470408_SNP	T	A	0.2721	37	99	0.2448	2.51E-01
3L_8470428_SNP	G	A	0.1511	21	118	0.0798	6.48E-02
3L_8470461_SNP	T	C	0.06294	9	134	0.8439	8.58E-01
3L_8470465_SNP	G	C	0.3134	42	92	0.3958	3.94E-01
3L_8470581_SNP	T	C	0.1377	19	119	0.1272	1.06E-01
3L_8470746_SNP	T	A	0.3116	43	95	0.1981	1.81E-01
3L_8470776_SNP	C	T	0.482	67	72	0.3494	3.59E-01
3L_8470824_SNP	G	C	0.06383	9	132	0.9011	8.34E-01
3L_8470830_SNP	G	C	0.09286	13	127	0.9872	9.96E-01
3L_8470874_SNP	A	G	0.06475	9	130	0.7706	7.23E-01
3L_8470875_SNP	T	A	0.05674	8	133	0.7131	6.88E-01
3L_8470908_SNP	A	G	0.06294	9	134	0.8106	7.85E-01
3L_8471028_SNP	C	A	0.3431	47	90	0.2954	2.70E-01
3L_8471100_SNP	C	G	0.1056	15	127	0.4998	4.45E-01
3L_8471121_SNP	A	G	0.4701	63	71	0.083	9.95E-02
3L_8471151_SNP	C	A	0.146	20	117	0.9537	9.03E-01
3L_8471214_SNP	A	T	0.1029	14	122	0.6506	6.65E-01
3L_8471226_SNP	G	A	0.09929	14	127	0.4369	3.83E-01
3L_8471250_SNP	T	C	0.4773	63	69	0.3378	3.54E-01
3L_8471277_SNP	T	G	0.07971	11	127	0.8641	8.70E-01
3L_8471307_SNP	T	C	0.4088	56	81	0.1584	1.54E-01
3L_8471310_SNP	C	T	0.5	67	67	0.4206	4.36E-01
3L_8471316_SNP	G	A	0.07194	10	129	0.16	1.40E-01
3L_8471328_SNP	C	T	0.1825	25	112	0.5454	4.80E-01
3L_8471337_SNP	T	C	0.08451	12	130	0.3274	2.78E-01
3L_8471340_SNP	C	G	0.4887	65	68	0.3278	3.46E-01
3L_8471358_SNP	T	C	0.05674	8	133	0.7928	7.15E-01
3L_8471364_SNP	T	C	0.1533	21	116	0.9043	9.80E-01
3L_8471424_SNP	A	G	0.4621	61	71	0.5415	5.72E-01
3L_8471433_SNP	T	C	0.1387	19	118	0.8494	8.13E-01
3L_8471442_SNP	T	C	0.4656	61	70	0.795	8.35E-01
3L_8471493_SNP	T	C	0.06338	9	133	0.8605	8.15E-01
3L_8471604_SNP	T	A	0.3696	51	87	0.245	2.27E-01
3L_8471662_SNP	A	G	0.1071	15	125	0.6067	5.43E-01
3L_8471673_SNP	G	A	0.3696	51	87	0.1273	1.22E-01
3L_8471680_SNP	A	T	0.3676	50	86	0.2112	2.14E-01
3L_8471683_SNP	A	C	0.3696	51	87	0.09975	9.37E-02
3L_8471685_SNP	A	G	0.408	51	74	0.1371	1.39E-01
3L_8471706_SNP	C	T	0.4964	68	69	0.2437	2.60E-01
3L_8471707_DEL	TT	T	0.3926	53	82	0.2426	2.28E-01
3L_8471727_SNP	C	T	0.4853	66	70	0.2603	2.80E-01
3L_8471769_SNP	C	T	0.3504	48	89	0.238	2.25E-01
3L_8471799_SNP	A	C	0.4074	55	80	0.2764	2.58E-01
3L_8471871_SNP	G	A	0.4519	61	74	0.8105	8.43E-01
3L_8471913_SNP	C	T	0.2174	30	108	0.7523	8.28E-01
3L_8471927_SNP	A	G	0.1439	20	119	0.7319	8.03E-01
3L_8471964_SNP	C	G	0.1159	16	122	0.5689	6.22E-01
3L_8472072_SNP	T	C	0.07692	11	132	0.9063	8.86E-01
3L_8472114_SNP	A	G	0.2571	36	104	0.9082	8.79E-01
3L_8472123_SNP	A	G	0.1522	21	117	0.5417	6.02E-01
3L_8472126_SNP	T	A	0.2571	36	104	0.9047	8.72E-01
3L_8472141_SNP	G	A	0.05755	8	131	0.6472	5.91E-01
3L_8472150_SNP	G	C	0.3357	47	93	0.7363	7.17E-01
3L_8472176_SNP	T	G	0.06294	9	134	0.9297	9.52E-01
3L_8472204_SNP	C	A	0.2444	33	102	0.8789	8.95E-01
3L_8472207_SNP	C	T	0.1377	19	119	0.2489	2.71E-01
3L_8472234_SNP	A	G	0.2101	29	109	0.4676	4.76E-01
3L_8472246_SNP	T	C	0.09091	13	130	0.8409	8.69E-01
3L_8472252_SNP	G	A	0.2357	33	107	0.7243	7.41E-01
3L_8472285_SNP	C	T	0.2086	29	110	0.2772	3.11E-01
3L_8472312_SNP	C	T	0.1667	23	115	0.587	6.29E-01
3L_8472360_SNP	T	G	0.2553	36	105	0.5698	5.95E-01
3L_8472474_SNP	G	A	0.4388	61	78	0.4509	4.32E-01
3L_8472576_SNP	A	C	0.4252	54	73	0.4741	4.37E-01
3L_8472624_SNP	G	T	0.1567	21	113	0.1021	1.07E-01
3L_8472648_SNP	C	T	0.4167	55	77	0.9545	9.02E-01
3L_8472669_SNP	A	C	0.1014	14	124	0.8862	8.49E-01
3L_8472753_SNP	G	A	0.25	35	105	0.9359	9.77E-01
3L_8472759_SNP	T	C	0.2899	40	98	0.8782	8.47E-01
3L_8472843_SNP	T	C	0.2071	29	111	0.589	6.54E-01
3L_8472882_SNP	T	C	0.1729	23	110	0.5945	5.22E-01
3L_8472900_SNP	G	A	0.4745	65	72	0.8665	8.96E-01
3L_8473005_SNP	A	G	0.08451	12	130	0.3274	2.78E-01
3L_8473062_SNP	C	G	0.303	40	92	0.3287	3.60E-01
3L_8473080_SNP	C	T	0.3101	40	89	0.3002	3.13E-01
3L_8473083_SNP	T	C	0.2932	39	94	0.4458	4.56E-01
3L_8473197_SNP	A	G	0.1912	26	110	0.05417	4.54E-02
3L_8473287_SNP	C	T	0.3712	49	83	0.08936	1.18E-01
3L_8473365_SNP	G	T	0.05714	8	132	0.8581	8.16E-01
3L_8473386_SNP	A	G	0.3676	50	86	0.2249	2.39E-01
3L_8473428_SNP	C	T	0.3333	46	92	0.2345	2.54E-01
3L_8473458_SNP	A	G	0.1511	21	118	0.7897	7.30E-01
3L_8473503_SNP	C	T	0.3462	45	85	0.2044	2.29E-01
3L_8473545_SNP	T	C	0.07042	10	132	0.7965	7.31E-01
3L_8473560_SNP	T	C	0.07092	10	131	0.9565	9.79E-01
3L_8473563_SNP	T	C	0.07042	10	132	0.7965	7.31E-01
3L_8473571_SNP	T	G	0.05	7	133	0.4761	4.73E-01
3L_8473584_SNP	G	A	0.1655	23	116	0.1597	1.52E-01
3L_8473662_SNP	C	T	0.2847	39	98	0.538	5.11E-01
3L_8473686_SNP	A	G	0.09859	14	128	0.3106	3.40E-01
3L_8473710_SNP	G	A	0.1481	20	115	0.2483	2.68E-01
3L_8473794_SNP	A	G	0.07042	10	132	0.8726	7.98E-01
3L_8473798_SNP	T	A	0.06383	9	132	0.8482	7.95E-01
3L_8473818_INS	TAT	T	0.3407	46	89	0.1007	1.15E-01
3L_8473830_SNP	A	C	0.3456	47	89	0.1756	2.00E-01
3L_8473852_DEL	A	GTG	0.1206	17	124	0.2345	2.79E-01
3L_8473852_SNP	A	G	0.1167	14	106	0.8991	8.58E-01
3L_8473862_SNP	C	T	0.1268	18	124	0.2114	2.53E-01
3L_8473871_SNP	A	G	0.06294	9	134	0.03419	3.59E-02
3L_8473872_SNP	A	G	0.1206	17	124	0.4397	5.05E-01
3L_8473915_SNP	G	T	0.3382	46	90	0.07174	8.48E-02
3L_8473928_SNP	T	G	0.08392	12	131	0.9461	9.73E-01
3L_8473972_SNP	A	G	0.1127	16	126	0.2966	3.30E-01
3L_8473973_SNP	A	G	0.07692	11	132	0.04233	4.35E-02
3L_8473996_SNP	T	A	0.06338	9	133	0.6859	6.12E-01
3L_8474012_SNP	A	G	0.0942	13	125	0.9045	8.87E-01
3L_8474160_SNP	A	C	0.1429	20	120	0.8365	7.58E-01
3L_8474167_SNP	T	C	0.07801	11	130	0.8867	8.96E-01
3L_8474187_INS	CAAGTAT	A	0.1857	26	114	0.5073	5.12E-01
3L_8474190_DEL	T	TGAT	0.1857	26	114	0.5073	5.12E-01
3L_8474200_SNP	A	G	0.1812	25	113	0.4232	4.28E-01
3L_8474207_SNP	C	T	0.4593	62	73	0.5596	6.24E-01
3L_8474211_SNP	A	T	0.08511	12	129	0.5761	6.36E-01
3L_8474225_DEL	A	ATA	0.4638	64	74	0.4787	5.33E-01
3L_8474240_SNP	A	G	0.4599	63	74	0.6103	6.68E-01
3L_8474252_SNP	C	G	0.09929	14	127	0.3078	3.58E-01
3L_8474280_SNP	A	G	0.1333	18	117	0.6055	5.84E-01
3L_8474346_SNP	A	C	0.1176	16	120	0.9929	9.96E-01
3L_8474442_SNP	A	G	0.09774	13	120	0.6405	6.61E-01
3L_8474523_SNP	A	C	0.07914	11	128	0.08515	8.98E-02
3L_8474530_INS	CAAGCTCC	C	0.1016	13	115	0.763	7.42E-01
3L_8474538_INS	CAGCTCCC	C	0.06015	8	125	0.95	9.61E-01
3L_8474604_SNP	A	G	0.09286	13	127	0.8798	8.64E-01
3L_8474610_SNP	C	A	0.09286	13	127	0.9788	9.80E-01
3L_8474653_SNP	C	T	0.05634	8	134	0.7935	7.89E-01
3L_8474838_DEL	C	GCACT	0.09489	13	124	0.9043	8.65E-01
3L_8474844_SNP	G	C	0.3382	46	90	0.9676	9.41E-01
3L_8484050_SNP	A	C	0.3162	43	93	0.9403	9.94E-01
3L_8484051_SNP	A	G	0.3066	42	95	0.7596	8.00E-01
3L_8484053_SNP	C	A	0.2941	40	96	0.8714	9.03E-01
3L_8484065_SNP	C	T	0.3309	45	91	0.9103	9.42E-01
3L_8484091_SNP	G	A	0.05	7	133	0.5435	5.52E-01
3L_8484179_SNP	A	G	0.1606	22	115	0.2793	2.63E-01
3L_8484306_SNP	G	A	0.1007	14	125	0.6268	6.13E-01
3L_8484319_SNP	T	A	0.1511	21	118	0.2548	2.33E-01
3L_8484337_SNP	C	T	0.05594	8	135	0.04095	4.29E-02
3L_8484344_SNP	A	G	0.06338	9	133	0.1597	1.74E-01
3L_8484359_SNP	A	C	0.07194	10	129	0.4837	4.64E-01
3L_8484369_SNP	C	A	0.07143	10	130	0.4873	4.70E-01
3L_8484404_SNP	C	T	0.05036	7	132	0.1374	1.21E-01
3L_8484413_SNP	G	C	0.1522	21	117	0.2259	2.15E-01
3L_8484489_SNP	G	T	0.08571	12	128	0.4996	4.85E-01
3L_8484510_DEL	A	ACATGCCCTC	0.1014	14	124	0.8232	8.73E-01
3L_8484530_SNP	G	A	0.1223	17	122	0.6038	6.65E-01
3L_8484539_SNP	A	T	0.1223	17	122	0.2391	2.65E-01
3L_8484543_SNP	C	T	0.2741	37	98	0.9051	8.60E-01
3L_8484617_INS	AAA	A	0.1168	16	121	0.7048	6.31E-01
3L_8484637_SNP	G	C	0.1	14	126	0.7895	8.52E-01
3L_8484685_SNP	G	T	0.203	27	106	0.6951	6.99E-01
3L_8484773_SNP	A	T	0.3942	54	83	0.7688	7.52E-01
3L_8484775_SNP	T	G	0.25	35	105	0.8253	8.12E-01
3L_8484786_SNP	C	T	0.2993	41	96	0.9086	8.94E-01
3L_8484875_SNP	C	T	0.2929	41	99	0.668	6.60E-01
3L_8484884_SNP	C	T	0.2963	40	95	0.7621	7.61E-01
3L_8485019_SNP	A	T	0.3066	42	95	0.8952	9.09E-01
3L_8485067_SNP	G	A	0.2889	39	96	0.577	5.59E-01
3L_8485110_SNP	T	C	0.1206	17	124	0.1129	1.28E-01
3L_8485212_SNP	G	C	0.1367	19	120	0.4166	3.87E-01
3L_8485250_SNP	G	T	0.3525	49	90	0.3831	4.01E-01
3L_8485532_SNP	G	A	0.08571	12	128	0.5524	5.67E-01
3L_8485661_DEL	G	GG	0.2932	39	94	0.358	3.37E-01
3L_8485754_SNP	G	A	0.06338	9	133	0.05378	5.10E-02
3L_8485850_SNP	C	T	0.2239	30	104	0.1916	1.64E-01
3L_8485970_SNP	C	G	0.3636	48	84	0.3772	3.41E-01
3L_8485989_SNP	G	C	0.365	50	87	0.2431	2.12E-01
3L_8485994_SNP	A	C	0.2071	29	111	0.5904	5.41E-01
3L_8486004_SNP	T	G	0.08511	12	129	0.9091	9.10E-01
3L_8486030_SNP	T	C	0.3913	54	84	0.3119	2.75E-01
3L_8486045_SNP	G	A	0.3852	52	83	0.315	2.75E-01
3L_8486053_SNP	C	G	0.1214	17	123	0.6447	6.69E-01
3L_8486072_SNP	T	C	0.3955	53	81	0.4228	3.82E-01
3L_8486117_SNP	G	T	0.291	39	95	0.1544	1.53E-01
3L_8486120_SNP	A	T	0.06294	9	134	0.05087	4.70E-02
3L_8486127_SNP	C	T	0.2662	37	102	0.9746	9.69E-01
3L_8486148_SNP	G	C	0.15	21	119	0.5922	5.41E-01
3L_8486163_SNP	C	T	0.05714	8	132	0.06728	6.25E-02
3L_8486171_DEL	A	AA	0.08029	11	126	0.7219	7.23E-01
3L_8486174_SNP	G	C	0.08633	12	127	0.5893	5.91E-01
3L_8486178_SNP	C	A	0.3985	53	80	0.7967	7.53E-01
3L_8486184_SNP	T	C	0.3431	47	90	0.2144	1.92E-01
3L_8486205_SNP	G	A	0.2464	34	104	0.4641	4.47E-01
3L_8486298_SNP	T	C	0.09286	13	127	0.4393	4.92E-01
3L_8486320_SNP	T	A	0.4701	63	71	0.7705	7.34E-01
3L_8486381_SNP	G	C	0.2878	40	99	0.8661	8.58E-01
3L_8486489_SNP	G	A	0.05674	8	133	0.4228	4.74E-01
3L_8486561_SNP	A	T	0.3406	47	91	0.5233	5.29E-01
3L_8486633_SNP	T	C	0.4275	59	79	0.404	4.55E-01
3L_8486734_DEL	CCCGTTC	C	0.4094	52	75	0.2568	2.86E-01
3L_8486940_SNP	T	C	0.07246	10	128	0.5642	5.60E-01
3L_8487006_DEL	T	TT	0.08209	11	123	0.1632	1.81E-01
3L_8487123_SNP	G	C	0.07914	11	128	0.3312	3.68E-01
3L_8487139_SNP	A	G	0.1241	17	120	0.162	1.62E-01
3L_8487173_SNP	C	A	0.05	7	133	0.04288	5.03E-02
3L_8487400_SNP	G	A	0.3669	51	88	0.874	8.98E-01
3L_8487410_SNP	C	A	0.3431	47	90	0.7509	7.77E-01
3L_8487424_SNP	T	G	0.292	40	97	0.5592	5.60E-01
3L_8487426_DEL	G	GAAGTAGATG	0.3182	42	90	0.9121	9.24E-01
3L_8487469_SNP	G	A	0.3534	47	86	0.7154	7.28E-01
3L_8487490_SNP	A	G	0.306	41	93	0.5097	4.96E-01
3L_8487629_SNP	A	G	0.1479	21	121	0.04346	3.99E-02
3L_8487650_SNP	C	T	0.1571	22	118	0.1754	1.69E-01
3L_8487694_SNP	G	C	0.1915	27	114	0.8881	8.94E-01
3L_8487733_SNP	A	G	0.1064	15	126	0.5958	5.80E-01
3L_8487743_SNP	A	G	0.09774	13	120	0.5466	5.47E-01
3L_8487877_INS	CC	C	0.3043	42	96	0.8749	8.36E-01
3L_8487879_SNP	T	C	0.2868	39	97	0.9581	9.14E-01
3L_8487991_SNP	A	C	0.2117	29	108	0.05768	5.73E-02
3L_8488006_INS	AGCCGACGCGT	A	0.2206	30	106	0.03329	3.20E-02
3L_8488138_SNP	A	G	0.05	7	133	0.8481	8.63E-01
3L_8488152_SNP	T	C	0.1929	27	113	0.09255	8.01E-02
3L_8488193_SNP	G	T	0.4853	66	70	0.1387	1.19E-01
3L_8488241_SNP	A	T	0.07194	10	129	0.1911	1.97E-01
3L_8488267_SNP	T	A	0.1151	16	123	0.4354	4.14E-01
3L_8488303_SNP	T	C	0.1176	16	120	0.3747	3.47E-01
3L_8488316_DEL	A	ACCA	0.1029	14	122	0.4259	4.00E-01
3L_8488326_SNP	C	T	0.1079	15	124	0.2859	2.69E-01
3L_8488384_SNP	G	A	0.1348	19	122	0.4077	4.29E-01
3L_8488506_SNP	G	A	0.3139	43	94	0.04284	3.92E-02
3L_8488699_SNP	T	C	0.1232	17	121	0.6791	7.34E-01
3L_8488786_SNP	C	T	0.3309	45	91	0.8281	7.75E-01
3L_8488791_SNP	G	T	0.2955	39	93	0.6753	6.31E-01
3L_8488803_SNP	G	A	0.3971	54	82	0.1124	9.85E-02
3L_8488804_SNP	A	C	0.3185	43	92	0.8353	7.72E-01
3L_8488807_SNP	G	A	0.3259	44	91	0.9248	8.71E-01
3L_8488823_SNP	T	A	0.2667	36	99	0.3473	3.24E-01
3L_8488839_SNP	T	C	0.06993	10	133	0.01464	1.60E-02
3L_8488841_SNP	C	T	0.06338	9	133	0.01817	1.97E-02
3L_8488842_SNP	A	T	0.3309	45	91	0.0546	5.09E-02
3L_8488868_SNP	C	A	0.07971	11	127	0.1811	1.77E-01
3L_8488886_SNP	G	A	0.07143	10	130	0.01299	1.43E-02
3L_8488895_INS	A	AG	0.06429	9	131	0.03745	4.28E-02
3L_8488904_SNP	G	C	0.06338	9	133	0.03566	4.22E-02
3L_8488919_SNP	A	G	0.06383	9	132	0.03707	4.33E-02
3L_8488920_SNP	G	A	0.06383	9	132	0.03626	4.21E-02
3L_8488925_SNP	T	C	0.1214	17	123	0.5004	5.40E-01
3L_8488940_SNP	G	A	0.3435	45	86	0.7787	7.18E-01
3L_8488961_SNP	C	T	0.3433	46	88	0.8622	8.05E-01
3L_8488989_SNP	G	T	0.4154	54	76	0.1264	1.02E-01
3L_8488994_SNP	T	C	0.3308	44	89	0.9172	8.55E-01
3L_8489011_SNP	T	C	0.3083	41	92	0.911	9.62E-01
3L_8489022_SNP	A	C	0.2946	38	91	0.9796	9.65E-01
3L_8489024_DEL	G	TTC	0.2769	36	94	0.8676	9.02E-01
3L_8489033_SNP	G	A	0.3881	52	82	0.2064	1.81E-01
3L_8489282_SNP	G	C	0.1838	25	111	0.9554	9.14E-01
3L_8489289_SNP	A	G	0.3731	50	84	0.2668	2.46E-01
3L_8489299_SNP	G	A	0.1838	25	111	0.4032	3.95E-01
3L_8489467_DEL	AACA	GGACTC	0.1556	21	114	0.6098	5.84E-01
3L_8489483_SNP	G	C	0.1831	26	116	0.4836	4.69E-01
3L_8489484_SNP	G	T	0.1533	21	116	0.5886	5.63E-01
3L_8489490_SNP	G	T	0.3723	51	86	0.7953	8.22E-01
3L_8489685_SNP	T	C	0.2609	36	102	0.9993	9.92E-01
3L_8489895_SNP	T	C	0.08392	12	131	0.1188	1.18E-01
3L_8489896_SNP	T	C	0.08451	12	130	0.115	1.13E-01
3L_8489920_SNP	A	C	0.06338	9	133	0.2445	2.43E-01
3L_8490016_SNP	T	C	0.05	7	133	0.4931	4.91E-01
3L_8490028_SNP	G	A	0.2803	37	95	0.07311	6.96E-02
3L_8490223_DEL	A	AT	0.09023	12	121	0.7628	7.82E-01
3L_8490255_SNP	G	A	0.1511	21	118	0.3224	3.47E-01
3L_8490274_SNP	A	C	0.1223	17	122	0.01796	2.07E-02
3L_8490326_SNP	T	C	0.09353	13	126	0.003355	3.25E-03
3L_8490352_SNP	A	G	0.1533	21	116	0.3804	4.06E-01
3L_8490527_SNP	A	G	0.07092	10	131	0.2643	2.69E-01
3L_8490653_SNP	C	T	0.05674	8	133	0.2878	2.87E-01
3L_8490663_SNP	G	T	0.4307	59	78	0.9856	9.73E-01
3L_8490698_SNP	C	T	0.4388	61	78	0.9866	9.66E-01
3L_8490708_SNP	G	A	0.4348	60	78	0.9853	9.66E-01
3L_8490744_SNP	T	A	0.1812	25	113	0.7832	7.76E-01
3L_8490910_SNP	G	C	0.3043	42	96	0.5598	5.17E-01
3L_8491031_SNP	A	C	0.2826	39	99	0.7142	7.43E-01
3L_8491255_SNP	T	A	0.1353	18	115	0.8772	8.97E-01
3L_8491256_SNP	T	C	0.06015	8	125	0.9673	9.80E-01
3L_8491280_SNP	A	G	0.05263	7	126	0.2416	2.47E-01
3L_8491316_SNP	G	A	0.1008	13	116	0.2839	2.79E-01
3L_8491356_SNP	T	A	0.1071	15	125	0.9305	9.58E-01
3L_8491385_INS	TGATACTTA	T	0.2824	37	94	0.03669	3.02E-02
3L_8498918_SNP	G	C	0.05714	8	132	0.08926	9.19E-02
3L_8499029_SNP	T	A	0.1348	19	122	0.7345	7.31E-01
3L_8499237_SNP	C	A	0.3165	44	95	0.5276	5.21E-01
3L_8499270_DEL	T	TT	0.2155	25	91	0.6052	5.95E-01
3L_8499445_SNP	G	T	0.1135	16	125	0.1761	1.88E-01
3L_8499458_SNP	G	A	0.3206	42	89	0.5038	4.97E-01
3L_8499557_SNP	T	A	0.05	7	133	0.5002	5.28E-01
3L_8499559_SNP	A	G	0.05674	8	133	0.4236	4.39E-01
3L_8499562_SNP	T	G	0.1544	21	115	0.7766	7.98E-01
3L_8499694_SNP	G	A	0.3561	47	85	0.9431	9.15E-01
3L_8499807_INS	TTT	T	0.2248	29	100	0.723	7.13E-01
3L_8499842_SNP	C	G	0.2782	37	96	0.8292	8.46E-01
3L_8499958_SNP	T	C	0.1064	15	126	0.2931	2.65E-01
3L_8500083_SNP	A	T	0.2643	37	103	0.979	9.89E-01
3L_8500103_SNP	T	A	0.2624	37	104	0.9851	9.50E-01
3L_8500149_SNP	C	G	0.08511	12	129	0.6176	6.09E-01
3L_8500344_DEL	A	AACA	0.05674	8	133	0.7483	7.60E-01
3L_8500422_SNP	T	G	0.292	40	97	0.0407	4.03E-02
3L_8500476_SNP	A	G	0.06338	9	133	0.1981	2.17E-01
3L_8500555_SNP	G	A	0.08633	12	127	0.01355	1.31E-02
3L_8500569_SNP	T	G	0.06338	9	133	0.2356	2.51E-01
3L_8500694_SNP	T	A	0.09155	13	129	0.5911	6.07E-01
3L_8500703_SNP	G	A	0.2286	32	108	0.17	1.60E-01
3L_8500706_SNP	T	C	0.2286	32	108	0.17	1.60E-01
3L_8500758_SNP	T	C	0.3504	48	89	0.04931	4.55E-02
3L_8500777_SNP	C	T	0.3597	50	89	0.05865	5.37E-02
3L_8500786_SNP	T	G	0.3165	44	95	0.4463	4.43E-01
3L_8500863_SNP	G	A	0.1942	27	112	0.663	6.52E-01
3L_8500934_SNP	C	A	0.1268	18	124	0.01969	1.77E-02
3L_8500955_SNP	G	C	0.223	31	108	0.9561	9.53E-01
3L_8500983_SNP	T	C	0.2391	33	105	0.9137	9.05E-01
3L_8500986_SNP	C	T	0.2464	34	104	0.945	9.28E-01
3L_8500989_SNP	T	C	0.2446	34	105	0.873	8.59E-01
3L_8501070_SNP	A	T	0.2971	41	97	0.4904	5.24E-01
3L_8501092_SNP	T	A	0.1197	17	125	0.9128	9.44E-01
3L_8501116_SNP	A	G	0.1481	20	115	0.6511	6.92E-01
3L_8501123_SNP	C	G	0.07857	11	129	0.6354	6.32E-01
3L_8501339_SNP	G	C	0.2158	30	109	0.86	8.17E-01
3L_8501358_SNP	A	T	0.3212	44	93	0.6097	5.83E-01
3L_8501543_SNP	T	C	0.06338	9	133	0.6984	6.61E-01
3L_8501630_SNP	A	G	0.06338	9	133	0.6984	6.61E-01
3L_8501651_SNP	G	A	0.05674	8	133	0.8242	7.79E-01
3L_8501666_SNP	A	G	0.05036	7	132	0.9625	9.88E-01
3L_8501686_SNP	G	T	0.07092	10	131	0.9702	9.95E-01
3L_8501709_SNP	T	C	0.06475	9	130	0.9002	8.52E-01
3L_8501716_SNP	C	T	0.06383	9	132	0.6966	6.58E-01
3L_8501770_SNP	G	A	0.1206	17	124	0.9412	9.82E-01
3L_8501862_SNP	C	G	0.2518	35	104	0.926	8.80E-01
3L_8501885_SNP	C	T	0.2518	35	104	0.6241	5.70E-01
3L_8502014_SNP	T	C	0.2695	38	103	0.3056	2.61E-01
3L_8502142_SNP	A	T	0.1135	16	125	0.656	5.48E-01
3L_8502157_SNP	C	T	0.1135	16	125	0.6693	5.73E-01
3L_8502214_SNP	C	T	0.2609	36	102	0.7572	6.86E-01
3L_8502237_SNP	T	G	0.09929	14	127	0.2929	2.54E-01
3L_8502238_SNP	T	G	0.09929	14	127	0.092	8.64E-02
3L_8502276_SNP	G	T	0.1127	16	126	0.2061	1.77E-01
3L_8502388_SNP	G	T	0.07143	10	130	0.9785	9.59E-01
3L_8502397_SNP	T	C	0.07143	10	130	0.8262	8.14E-01
3L_8502479_SNP	G	C	0.05	7	133	0.9905	9.66E-01
3L_8502505_SNP	G	C	0.05714	8	132	0.301	2.99E-01
3L_8502655_SNP	T	C	0.07692	11	132	0.1494	1.43E-01
3L_8502667_SNP	T	C	0.07042	10	132	0.3516	3.41E-01
3L_8502679_SNP	G	C	0.09155	13	129	0.8136	8.51E-01
3L_8502694_SNP	T	C	0.2086	29	110	0.2353	2.10E-01
3L_8502706_SNP	T	A	0.06383	9	132	0.848	7.75E-01
3L_8502747_SNP	T	C	0.07143	10	130	0.8567	9.21E-01
3L_8502755_SNP	T	C	0.07042	10	132	0.8452	9.07E-01
3L_8502784_SNP	C	T	0.05714	8	132	0.2871	3.21E-01
3L_8502818_SNP	A	C	0.06429	9	131	0.6526	7.05E-01
3L_8502831_SNP	A	C	0.471	65	73	0.3056	2.74E-01
3L_8502884_SNP	C	G	0.2929	41	99	0.6742	6.12E-01
3L_8502889_SNP	C	G	0.2409	33	104	0.261	2.41E-01
3L_8502901_SNP	G	A	0.2878	40	99	0.676	6.15E-01
3L_8502922_SNP	A	G	0.2556	34	99	0.3459	3.16E-01
3L_8502964_SNP	A	G	0.2426	33	103	0.2387	2.19E-01
3L_8502965_SNP	T	C	0.2847	39	98	0.6421	5.84E-01
3L_8502971_SNP	C	T	0.295	41	98	0.6587	5.97E-01
3L_8503021_SNP	A	G	0.2878	40	99	0.388	3.47E-01
3L_8503033_SNP	G	A	0.2319	32	106	0.2514	2.29E-01
3L_8503036_INS	AA	A	0.2353	32	104	0.192	1.72E-01
3L_8503067_SNP	A	G	0.3214	45	95	0.2673	2.25E-01
3L_8503073_SNP	C	T	0.2662	37	102	0.06713	5.80E-02
3L_8503087_SNP	A	T	0.3139	43	94	0.3635	3.17E-01
3L_8503097_SNP	C	A	0.2647	36	100	0.08971	7.85E-02
3L_8503128_SNP	C	G	0.3165	44	95	0.1887	1.57E-01
3L_8503158_SNP	C	A	0.2057	29	112	0.514	5.53E-01
3L_8503180_SNP	T	C	0.1397	19	117	0.3769	3.77E-01
3L_8503218_SNP	C	A	0.3188	44	94	0.3613	3.19E-01
3L_8503253_SNP	A	T	0.2734	38	101	0.3489	3.36E-01
3L_8503366_SNP	T	C	0.05594	8	135	0.7911	7.12E-01
3L_8503428_SNP	A	G	0.05594	8	135	0.7911	7.12E-01
3L_8503562_SNP	G	A	0.07092	10	131	0.9248	9.88E-01
3L_8503585_SNP	C	T	0.3121	44	97	0.3339	2.87E-01
3L_8503587_SNP	G	T	0.05839	8	129	0.6075	5.53E-01
3L_8503674_SNP	T	A	0.2353	32	104	0.4379	4.03E-01
3L_8503698_SNP	T	G	0.1429	20	120	0.9974	9.67E-01
3L_8503827_SNP	C	A	0.2571	36	104	0.1754	1.56E-01
3L_8503867_SNP	A	G	0.1095	15	122	0.1004	9.28E-02
3L_8503918_SNP	G	A	0.2086	29	110	0.0663	5.95E-02
3L_8503935_SNP	A	G	0.146	20	117	0.241	2.04E-01
3L_8503968_SNP	G	A	0.1522	21	117	0.3273	2.86E-01
3L_8503977_SNP	G	A	0.1667	23	115	0.187	1.59E-01
3L_8504014_INS	CT	C	0.06154	8	122	0.2901	2.29E-01
3L_8504025_SNP	T	C	0.07042	10	132	0.413	4.19E-01
3L_8504027_SNP	C	T	0.07042	10	132	0.413	4.19E-01
3L_8504095_SNP	G	C	0.1056	15	127	0.5015	5.50E-01
3L_8504104_SNP	G	T	0.1056	15	127	0.5015	5.50E-01
3L_8504134_SNP	A	G	0.1884	26	112	0.6599	7.20E-01
3L_8504181_SNP	C	G	0.05634	8	134	0.6141	6.35E-01
3L_8504196_SNP	T	C	0.06429	9	131	0.5348	5.36E-01
3L_8504292_SNP	A	G	0.1702	24	117	0.2399	1.86E-01
3L_8504303_SNP	C	T	0.07042	10	132	0.17	1.51E-01
3L_8504316_SNP	T	C	0.1549	22	120	0.3437	2.76E-01
3L_8504337_SNP	T	C	0.05036	7	132	0.3344	3.00E-01
3L_8504370_SNP	G	A	0.1942	27	112	0.2486	2.16E-01
3L_8504457_SNP	T	A	0.1197	17	125	0.3799	4.13E-01
3L_8504469_SNP	T	C	0.07143	10	130	0.4097	4.08E-01
3L_8504649_SNP	A	C	0.05839	8	129	0.9226	9.11E-01
3L_8504752_SNP	T	C	0.1135	16	125	0.7512	7.54E-01
3L_8504772_SNP	T	C	0.1702	24	117	0.2991	2.83E-01
3L_8504784_SNP	C	A	0.0922	13	128	0.8374	8.24E-01
3L_8504833_SNP	A	C	0.3116	43	95	0.6255	5.99E-01
3L_8504868_SNP	T	G	0.08759	12	125	0.6863	6.81E-01
3L_8504896_SNP	C	T	0.1721	21	101	0.2887	3.02E-01
3L_8504903_SNP	T	C	0.1007	14	125	0.1068	1.02E-01
3L_8504905_SNP	G	T	0.1511	21	118	0.1603	1.71E-01
3L_8504906_SNP	T	C	0.1522	21	117	0.2056	2.20E-01
3L_8504926_SNP	T	G	0.1029	14	122	0.4851	4.74E-01
3L_8504928_SNP	T	C	0.1159	16	122	0.4442	4.41E-01
3L_8504945_SNP	C	A	0.1194	16	118	0.1807	1.46E-01
3L_8505012_SNP	A	G	0.07801	11	130	0.453	4.65E-01
3L_8505016_SNP	G	A	0.1871	26	113	0.6686	7.50E-01
3L_8505027_SNP	G	A	0.07857	11	129	0.4701	4.86E-01
3L_8505078_SNP	C	T	0.1957	27	111	0.8314	8.87E-01
3L_8505080_SNP	C	G	0.1942	27	112	0.8566	9.16E-01
3L_8505096_SNP	A	C	0.2239	30	104	0.6709	6.02E-01
3L_8505138_SNP	T	C	0.3182	42	90	0.2715	2.31E-01
3L_8505159_SNP	A	C	0.1533	21	116	0.8963	8.85E-01
3L_8505174_SNP	C	T	0.05594	8	135	0.171	1.56E-01
3L_8505228_SNP	T	C	0.3333	46	92	0.4693	4.04E-01
3L_8505285_SNP	A	G	0.25	34	102	0.8751	8.54E-01
3L_8505345_SNP	C	A	0.3885	54	85	0.6629	7.29E-01
3L_8505385_SNP	T	C	0.25	35	105	0.7649	7.94E-01
3L_8505393_SNP	T	C	0.3094	43	96	0.6237	6.51E-01
3L_8505399_SNP	T	G	0.05714	8	132	0.561	5.50E-01
3L_8505432_SNP	G	A	0.1367	19	120	0.07831	7.87E-02
3L_8505462_SNP	G	A	0.1324	18	118	0.1291	1.36E-01
3L_8505530_SNP	T	A	0.06338	9	133	0.07783	8.56E-02
3L_8505532_SNP	G	A	0.3971	54	82	0.577	6.40E-01
3L_8505547_DEL	G	GTGGTAAAGGAGG	0.2093	27	102	0.9593	9.18E-01
3L_8505640_SNP	A	G	0.2014	28	111	0.841	8.04E-01
3L_8505828_SNP	C	G	0.1429	20	120	0.7057	6.52E-01
3L_8505866_SNP	C	T	0.3971	54	82	0.396	4.19E-01
3L_8506087_INS	AA	A	0.4048	51	75	0.6218	5.51E-01
3L_8506135_SNP	A	C	0.06993	10	133	0.9829	1.00E+00
3L_8506188_SNP	C	G	0.07092	10	131	0.9639	9.40E-01
3L_8506193_SNP	A	T	0.07143	10	130	0.7231	7.13E-01
3L_8506225_SNP	A	G	0.07801	11	130	0.8715	8.47E-01
3L_8506257_SNP	C	G	0.08511	12	129	0.1413	1.21E-01
3L_8506553_SNP	C	T	0.4161	57	80	0.5358	6.02E-01
3L_8506631_SNP	G	A	0.3529	48	88	0.3745	4.47E-01
3L_8506764_SNP	G	T	0.05674	8	133	0.5571	5.52E-01
3L_8506778_SNP	T	C	0.1143	16	124	0.07541	9.01E-02
3L_8506798_SNP	A	C	0.05797	8	130	0.151	1.53E-01
3L_8506800_SNP	C	T	0.1727	24	115	0.5641	6.24E-01
3L_8506858_SNP	C	G	0.2754	38	100	0.7442	8.56E-01
3L_8506868_SNP	A	G	0.07092	10	131	0.4791	4.44E-01
3L_8506870_SNP	G	C	0.1752	24	113	0.1817	2.15E-01
3L_8506901_INS	CGGACACGATGC	C	0.2214	31	109	0.6955	7.76E-01
3L_8506931_SNP	A	T	0.2059	28	108	0.9872	9.26E-01
3L_8506958_SNP	T	A	0.223	31	108	0.516	5.97E-01
3L_8506992_SNP	A	G	0.1168	16	121	0.7991	8.76E-01
3L_8506994_SNP	G	T	0.1159	16	122	0.7962	8.75E-01
3L_8507031_SNP	T	G	0.08759	12	125	0.9004	9.52E-01
3L_8507057_SNP	T	G	0.05109	7	130	0.269	2.84E-01
3L_8507080_SNP	G	A	0.07299	10	127	0.314	3.32E-01
3L_8507147_SNP	G	T	0.1343	18	116	0.291	3.01E-01
3L_8507189_SNP	A	T	0.1127	16	126	0.4838	5.30E-01
3L_8507190_SNP	T	A	0.1957	27	111	0.2099	2.57E-01
3L_8507205_SNP	A	T	0.06383	9	132	0.06305	7.30E-02
3L_8507237_SNP	A	G	0.07971	11	127	0.2377	2.92E-01
3L_8507273_SNP	C	A	0.2296	31	104	0.8026	7.21E-01
3L_8507281_SNP	G	A	0.07143	10	130	0.9962	9.88E-01
3L_8507293_SNP	A	T	0.05839	8	129	0.3834	4.06E-01
3L_8507392_SNP	C	T	0.2687	36	98	0.9585	8.86E-01
3L_8507407_SNP	C	T	0.05714	8	132	0.06753	6.54E-02
3L_8507410_SNP	G	A	0.05036	7	132	0.5814	6.21E-01
3L_8507494_SNP	C	A	0.2836	38	96	0.4234	4.95E-01
3L_8507497_SNP	A	G	0.1439	20	119	0.4301	4.69E-01
3L_8507500_SNP	T	C	0.09353	13	126	0.6574	6.31E-01
3L_8507536_SNP	A	C	0.1942	27	112	0.4395	5.06E-01
3L_8507563_SNP	T	C	0.09155	13	129	0.2429	2.23E-01
3L_8507576_SNP	T	C	0.2734	38	101	0.4372	5.05E-01
3L_8507580_SNP	A	G	0.0942	13	125	0.8649	7.94E-01
3L_8507656_SNP	C	G	0.06429	9	131	0.6802	7.01E-01
3L_8507684_SNP	A	G	0.08696	12	126	0.8628	8.91E-01
3L_8507689_SNP	T	C	0.2612	35	99	0.2516	3.18E-01
3L_8507772_SNP	C	A	0.07092	10	131	0.706	7.56E-01
3L_8507781_SNP	G	C	0.2868	39	97	0.7386	8.16E-01
3L_8507787_SNP	T	A	0.07042	10	132	0.7162	7.67E-01
3L_8507791_SNP	T	G	0.3145	39	85	0.5771	6.48E-01
3L_8507800_SNP	T	C	0.1387	19	118	0.8903	8.22E-01
3L_8507801_SNP	A	T	0.3333	46	92	0.7945	8.95E-01
3L_8507819_SNP	A	G	0.1679	23	114	0.9961	9.27E-01
3L_8507879_SNP	G	A	0.07914	11	128	0.8019	8.12E-01
3L_8507897_SNP	T	C	0.08571	12	128	0.7928	8.26E-01
3L_8507993_SNP	C	G	0.2672	35	96	0.6777	7.38E-01
3L_8508003_SNP	A	G	0.3043	42	96	0.4593	5.37E-01
3L_8508031_SNP	C	G	0.07857	11	129	0.8027	8.12E-01
3L_8508035_SNP	C	T	0.1268	18	124	0.9216	9.44E-01
3L_8508042_SNP	G	T	0.1223	17	122	0.5334	5.85E-01
3L_8508061_SNP	T	A	0.05036	7	132	0.7538	8.34E-01
3L_8508105_SNP	G	A	0.1298	17	114	0.7997	8.43E-01
3L_8508239_SNP	G	T	0.2319	32	106	0.3362	3.42E-01
3L_8508300_SNP	C	G	0.3359	44	87	0.8047	8.43E-01
3L_8508302_SNP	T	A	0.3465	44	83	0.9052	9.47E-01
3L_8508306_SNP	C	T	0.3281	42	86	0.8814	9.22E-01
3L_8508354_SNP	A	T	0.2	27	108	0.7577	7.40E-01
3L_8508355_SNP	A	T	0.06338	9	133	0.9613	9.19E-01
3L_8508371_SNP	T	A	0.3359	44	87	0.9689	9.45E-01
3L_8508373_SNP	A	C	0.3488	45	84	0.8861	9.29E-01
3L_8508374_SNP	G	A	0.3178	41	88	0.9567	9.35E-01
3L_8508380_SNP	G	A	0.3577	49	88	0.987	9.49E-01
3L_8508384_SNP	A	G	0.3696	51	87	0.9635	9.22E-01
3L_8508387_SNP	C	T	0.365	50	87	0.9135	8.67E-01
3L_8508395_SNP	T	C	0.3676	50	86	0.9231	8.81E-01
3L_8508400_SNP	C	T	0.3657	49	85	0.9696	9.28E-01
3L_8508431_SNP	A	G	0.2794	38	98	0.7969	8.52E-01
3L_8508469_SNP	G	A	0.2263	31	106	0.4368	4.42E-01
3L_8508655_SNP	C	G	0.237	32	103	0.2178	2.44E-01
3L_8508691_SNP	A	C	0.07042	10	132	0.5122	5.31E-01
3L_8508751_SNP	C	T	0.3696	51	87	0.9118	8.45E-01
3L_8508913_SNP	A	G	0.1397	19	117	0.6293	6.73E-01
3L_8509120_SNP	G	C	0.06475	9	130	0.9753	9.98E-01
3L_8509132_SNP	C	T	0.08029	11	126	0.5147	5.21E-01
3L_8509183_SNP	T	C	0.07801	11	130	0.8214	8.34E-01
3L_8509348_SNP	C	T	0.07143	10	130	0.6171	6.19E-01
3L_8509453_SNP	C	G	0.1022	14	123	0.743	8.04E-01
3L_8509456_SNP	T	G	0.08889	12	123	0.3444	3.88E-01
3L_8509459_SNP	A	G	0.2803	37	95	0.6488	6.82E-01
3L_8509492_SNP	A	G	0.05594	8	135	0.2969	2.77E-01
3L_8509561_SNP	A	G	0.1915	27	114	0.4456	4.50E-01
3L_8509596_INS	TAATCCCAT	T	0.05839	8	129	0.3232	3.31E-01
3L_8509599_SNP	C	T	0.05714	8	132	0.2951	3.06E-01
3L_8509806_SNP	T	C	0.1223	17	122	0.5217	5.37E-01
3L_8509884_SNP	A	G	0.07194	10	129	0.7028	7.33E-01
3L_8509920_SNP	T	C	0.2	27	108	0.5644	5.44E-01
3L_8510025_SNP	T	C	0.1159	16	122	0.7926	8.37E-01
3L_8510058_SNP	T	G	0.1232	17	121	0.862	9.12E-01
3L_8510068_SNP	T	C	0.1643	23	117	0.5581	5.70E-01
3L_8510193_SNP	A	C	0.2059	28	108	0.5515	5.84E-01
3L_8510227_SNP	A	T	0.08571	12	128	0.4002	4.32E-01
3L_8510250_SNP	G	C	0.1522	21	117	0.5019	5.15E-01
3L_8510253_SNP	T	A	0.1367	19	120	0.8455	8.91E-01
3L_8510287_SNP	A	T	0.05755	8	131	0.3868	4.07E-01
3L_8510329_SNP	T	C	0.2409	33	104	0.7636	7.81E-01
3L_8510332_SNP	G	A	0.2391	33	105	0.7674	7.86E-01
3L_8510381_SNP	T	G	0.09929	14	127	0.8526	8.40E-01
3L_8510388_SNP	G	A	0.1056	15	127	0.4494	4.38E-01
3L_8510393_SNP	G	C	0.1056	15	127	0.4494	4.38E-01
3L_8510605_SNP	T	C	0.08148	11	124	0.3128	3.11E-01
3L_8510861_SNP	T	A	0.09353	13	126	0.6485	6.36E-01
3L_8510865_DEL	T	TT	0.1957	27	111	0.8058	7.64E-01
3L_8510882_INS	AA	A	0.126	16	111	0.582	6.20E-01
3L_8510958_SNP	C	T	0.2406	32	101	0.894	8.82E-01
3L_8511000_SNP	A	C	0.08029	11	126	0.7282	7.26E-01
3L_8511045_SNP	G	A	0.2519	34	101	0.7947	7.94E-01
3L_8511128_SNP	T	A	0.05755	8	131	0.9549	9.69E-01
3L_8511285_SNP	A	C	0.4113	51	73	0.833	8.77E-01
3L_8511288_SNP	T	A	0.1729	23	110	0.8678	8.28E-01
3L_8511298_SNP	C	T	0.4308	56	74	0.9628	9.12E-01
3L_8511374_SNP	T	C	0.4308	56	74	0.7879	7.35E-01
3L_8511382_SNP	G	C	0.4385	57	73	0.9628	9.89E-01
3L_8511619_SNP	G	A	0.112	14	111	0.6274	6.55E-01
3L_8512050_SNP	A	C	0.1571	22	118	0.8365	8.37E-01
3L_8512055_SNP	A	T	0.09091	12	120	0.4081	3.94E-01
3L_8512127_SNP	C	G	0.1135	16	125	0.5096	5.06E-01
3L_8512162_SNP	G	A	0.1087	15	123	0.3363	3.29E-01
3L_8512217_SNP	C	T	0.2624	37	104	0.8781	9.00E-01
3L_8512243_SNP	T	A	0.2429	34	106	0.8617	8.94E-01
3L_8512245_SNP	T	C	0.2482	35	106	0.7992	8.26E-01
3L_8512260_SNP	C	T	0.25	35	105	0.8226	8.48E-01
3L_8512286_SNP	A	G	0.2444	33	102	0.9951	9.63E-01
3L_8512319_SNP	T	A	0.2482	34	103	0.7395	7.56E-01
3L_8512321_SNP	C	T	0.2574	35	101	0.7936	8.08E-01
3L_8512336_SNP	T	A	0.2426	33	103	0.6731	6.83E-01
3L_8512368_SNP	A	C	0.1069	14	117	0.7324	7.35E-01
3L_8512374_SNP	G	T	0.1221	16	115	0.3632	3.80E-01
3L_8512403_SNP	G	A	0.1387	19	118	0.2728	2.85E-01
3L_8512405_SNP	A	C	0.1407	19	116	0.2671	2.77E-01
3L_8512422_SNP	T	C	0.1278	17	116	0.156	1.54E-01
3L_8512423_SNP	C	T	0.1278	17	116	0.08395	8.56E-02
[truncated: 915,867 more rows]
