# Supplementary material for: Toxicological Study and Genetic Basis of BTEX Susceptibility in Drosophila melanogaster
Source: Front Genet. 2020 Oct 15;11:594179. doi: 10.3389/fgene.2020.594179 (PMC7593870; doi:10.3389/fgene.2020.594179)
Supplement: Supplementary file 1 [file Data_Sheet_1.ZIP › SUPPLEMENTAL MATERIAL PRESENTATION/Supplemental Table 2.xlsx]

## Sheet: Sheet1
	TOP ANNOTATIONS FROM GWAS
S/N	ID	MinorAllele	MajorAllele	RefAllele	MAF	MinorAlleleCount	MajorAlleleCount	SingleEff	SinglePval	SingleMixedPval	GeneAnnotation	RegulationAnnotation
1	3L_5885220_SNP	T	G	G	0.3556	48	87	-1.748	2.637e-06	9.19034e-07	SiteClass[|||],TranscriptAnnot[INTERGENIC(MODIFIER|||||||||)]	(TF_binding_site|BDTNP1_TFBS_dl|FBsf0000305822),(TF_binding_site|mE1_TFBS_HSA|FBsf0000362508)
2	3R_14556957_SNP	C	T	T	0.06569	9	128	-3.394	1.62e-06	1.01605e-06	SiteClass[FBgn0000303|Cha|DOWNSTREAM|41],TranscriptAnnot[DOWNSTREAM(MODIFIER||||714|Cha|protein_coding|CODING|FBtr0089368|);UTR_3_PRIME(MODIFIER||||721|Cha|protein_coding|CODING|FBtr0089367|8)]	-
3	3R_15115504_SNP	T	C	C	0.06383	9	132	-3.371	1.499e-06	1.15582e-06	SiteClass[FBgn0263405|CR43451|DOWNSTREAM|486],TranscriptAnnot[DOWNSTREAM(MODIFIER|||||CR43451|ncRNA|NON_CODING|FBtr0309184|);INTERGENIC(MODIFIER|||||||||)]	-
4	3R_15298467_SNP	T	C	T	0.3134	42	92	-1.808	2.204e-06	1.22508e-06	SiteClass[FBgn0260003|Dys|INTRON|0],TranscriptAnnot[INTRON(MODIFIER||||3127|Dys|protein_coding|CODING|FBtr0083765|2);INTRON(MODIFIER||||3144|Dys|protein_coding|CODING|FBtr0334564|2);INTRON(MODIFIER||||3228|Dys|protein_coding|CODING|FBtr0334562|1);INTRON(MODIFIER||||3497|Dys|protein_coding|CODING|FBtr0083764|2);INTRON(MODIFIER||||3529|Dys|protein_coding|CODING|FBtr0110917|1);INTRON(MODIFIER||||359…	(TF_binding_site|mE1_TFBS_cad|FBsf0000248769)
5	X_5332479_SNP	C	A	A	0.09565	11	104	-3.062	5.58e-06	1.24477e-06	SiteClass[|||],TranscriptAnnot[INTERGENIC(MODIFIER|||||||||)]	-
6	3R_14549034_SNP	T	G	G	0.06429	9	131	-3.327	2.239e-06	1.67893e-06	SiteClass[FBgn0000303|Cha|INTRON|0;FBgn0085312|CG34283|UPSTREAM|790],TranscriptAnnot[INTRON(MODIFIER||||714|Cha|protein_coding|CODING|FBtr0089368|1);INTRON(MODIFIER||||721|Cha|protein_coding|CODING|FBtr0089367|1);UPSTREAM(MODIFIER||||153|CG34283|protein_coding|CODING|FBtr0112479|)]	(transposable_element|FlyBase|FBti0062874)
7	3L_10034780_SNP	T	A	A	0.05674	8	133	-3.409	4.682e-06	1.94455e-06	SiteClass[FBgn0040823|dpr6|DOWNSTREAM|377],TranscriptAnnot[DOWNSTREAM(MODIFIER||||283|dpr6|protein_coding|CODING|FBtr0076353|);INTRON(MODIFIER||||283|dpr6|protein_coding|CODING|FBtr0332666|6);INTRON(MODIFIER||||286|dpr6|protein_coding|CODING|FBtr0332665|6);INTRON(MODIFIER||||390|dpr6|protein_coding|CODING|FBtr0331536|6)]	-
8	3L_10034781_SNP	A	C	C	0.05882	8	128	-3.393	3.456e-06	2.23846e-06	SiteClass[FBgn0040823|dpr6|DOWNSTREAM|378],TranscriptAnnot[DOWNSTREAM(MODIFIER||||283|dpr6|protein_coding|CODING|FBtr0076353|);INTRON(MODIFIER||||283|dpr6|protein_coding|CODING|FBtr0332666|6);INTRON(MODIFIER||||286|dpr6|protein_coding|CODING|FBtr0332665|6);INTRON(MODIFIER||||390|dpr6|protein_coding|CODING|FBtr0331536|6)]	-
9	2R_7480334_SNP	G	A	A	0.1185	16	119	-2.527	1.91e-06	2.71993e-06	SiteClass[FBgn0033636|tou|INTRON|0],TranscriptAnnot[INTRON(MODIFIER||||2999|tou|protein_coding|CODING|FBtr0088091|1);INTRON(MODIFIER||||3058|tou|protein_coding|CODING|FBtr0333070|1);INTRON(MODIFIER||||3094|tou|protein_coding|CODING|FBtr0333071|2);INTRON(MODIFIER||||3131|tou|protein_coding|CODING|FBtr0113066|1)]	(TF_binding_site|BDTNP1_TFBS_da|FBsf0000323869),(TF_binding_site|BDTNP1_TFBS_dl|FBsf0000301427),(TF_binding_site|BDTNP1_TFBS_hb|FBsf0000290073),(TF_binding_site|BDTNP1_TFBS_Med|FBsf0000279946),(TF_binding_site|BDTNP1_TFBS_sna|FBsf0000267652),(TF_binding_site|BDTNP1_TFBS_twi|FBsf0000199075),(TF_binding_site|mE1_TFBS_cad|FBsf0000246369),(TF_binding_site|mE1_TFBS_disco|FBsf0000259666),(TF_binding_si…
10	2R_16301279_SNP	T	C	C	0.1295	18	121	-2.357	5.427e-06	3.07673e-06	SiteClass[|||],TranscriptAnnot[INTERGENIC(MODIFIER|||||||||)]	-
11	3R_14556535_SNP	T	A	A	0.07246	10	128	-3.086	4.343e-06	3.38848e-06	SiteClass[FBgn0000303|Cha|NON_SYNONYMOUS_CODING|0],TranscriptAnnot[NON_SYNONYMOUS_CODING(MODERATE|MISSENSE|gaA/gaT|E677D|714|Cha|protein_coding|CODING|FBtr0089368|);NON_SYNONYMOUS_CODING(MODERATE|MISSENSE|gaA/gaT|E684D|721|Cha|protein_coding|CODING|FBtr0089367|)]	-
12	2R_10707019_SNP	A	G	G	0.3529	48	88	1.69	5.14e-06	3.53963e-06	SiteClass[FBgn0033969|CG10202|SYNONYMOUS_CODING|0],TranscriptAnnot[SYNONYMOUS_CODING(LOW|SILENT|atC/atT|I134|628|CG10202|protein_coding|CODING|FBtr0087464|)]	(TF_binding_site|BDTNP1_TFBS_hb|FBsf0000290182),(TF_binding_site|mE1_TFBS_HSA|FBsf0000356828),(TF_binding_site|mE1_TFBS_sens|FBsf0000228055)
13	3L_5885225_SNP	G	T	T	0.3407	46	89	-1.673	7.549e-06	3.76683e-06	SiteClass[|||],TranscriptAnnot[INTERGENIC(MODIFIER|||||||||)]	(TF_binding_site|BDTNP1_TFBS_dl|FBsf0000305822),(TF_binding_site|mE1_TFBS_HSA|FBsf0000362508)
14	2R_7479689_SNP	T	G	G	0.1168	16	121	-2.484	3.195e-06	4.15337e-06	SiteClass[FBgn0033636|tou|INTRON|0;FBgn0086658|snoRNA:Psi28S-1180|UPSTREAM|699],TranscriptAnnot[INTRON(MODIFIER||||2999|tou|protein_coding|CODING|FBtr0088091|1);INTRON(MODIFIER||||3058|tou|protein_coding|CODING|FBtr0333070|1);INTRON(MODIFIER||||3094|tou|protein_coding|CODING|FBtr0333071|2);INTRON(MODIFIER||||3131|tou|protein_coding|CODING|FBtr0113066|1);UPSTREAM(MODIFIER|||||snoRNA:Psi28S-1180|sn…	(TF_binding_site|BDTNP1_TFBS_da|FBsf0000323869),(TF_binding_site|BDTNP1_TFBS_dl|FBsf0000301427),(TF_binding_site|BDTNP1_TFBS_hb|FBsf0000290073),(TF_binding_site|BDTNP1_TFBS_Med|FBsf0000279945),(TF_binding_site|BDTNP1_TFBS_sna|FBsf0000267652),(TF_binding_site|BDTNP1_TFBS_twi|FBsf0000199075),(TF_binding_site|mE1_TFBS_cad|FBsf0000246369),(TF_binding_site|mE1_TFBS_HSA|FBsf0000355681)
15	2L_9717272_SNP	C	T	T	0.05755	8	131	-3.389	4.444e-06	4.19297e-06	SiteClass[FBgn0028704|Nckx30C|UTR_3_PRIME|0],TranscriptAnnot[UTR_3_PRIME(MODIFIER||||847|Nckx30C|protein_coding|CODING|FBtr0335506|8);UTR_3_PRIME(MODIFIER||||856|Nckx30C|protein_coding|CODING|FBtr0079926|8);UTR_3_PRIME(MODIFIER||||856|Nckx30C|protein_coding|CODING|FBtr0079928|8);UTR_3_PRIME(MODIFIER||||872|Nckx30C|protein_coding|CODING|FBtr0303909|9);UTR_3_PRIME(MODIFIER||||881|Nckx30C|protein_co…	-
16	3R_13350954_SNP	A	G	G	0.06475	9	130	-3.274	3.73e-06	4.50089e-06	SiteClass[|||],TranscriptAnnot[INTERGENIC(MODIFIER|||||||||)]	-
17	3L_18209202_SNP	A	T	A	0.05926	8	127	-3.383	7.764e-06	4.91089e-06	SiteClass[|||],TranscriptAnnot[INTERGENIC(MODIFIER|||||||||)]	(TF_binding_site|BDTNP1_TFBS_da|FBsf0000327491),(TF_binding_site|BDTNP1_TFBS_Med|FBsf0000283543),(TF_binding_site|BDTNP1_TFBS_prd|FBsf0000275708),(TF_binding_site|BDTNP1_TFBS_twi|FBsf0000204171),(TF_binding_site|mE1_TFBS_HSA|FBsf0000366468)
18	2R_7481175_DEL	T	TTATG	TTATG	0.1515	20	112	-2.242	3.04e-06	5.05241e-06	SiteClass[FBgn0033636|tou|INTRON|0],TranscriptAnnot[INTRON(MODIFIER||||2999|tou|protein_coding|CODING|FBtr0088091|1);INTRON(MODIFIER||||3094|tou|protein_coding|CODING|FBtr0333071|2);INTRON(MODIFIER||||3131|tou|protein_coding|CODING|FBtr0113066|1);UPSTREAM(MODIFIER||||3058|tou|protein_coding|CODING|FBtr0333070|)]	(TF_binding_site|BDTNP1_TFBS_da|FBsf0000323870),(TF_binding_site|BDTNP1_TFBS_dl|FBsf0000301428),(TF_binding_site|BDTNP1_TFBS_hb|FBsf0000290074),(TF_binding_site|BDTNP1_TFBS_Med|FBsf0000279947),(TF_binding_site|BDTNP1_TFBS_twi|FBsf0000199075),(TF_binding_site|mE1_TFBS_cad|FBsf0000246369),(TF_binding_site|mE1_TFBS_disco|FBsf0000259668),(TF_binding_site|mE1_TFBS_GATAe|FBsf0000258372),(TF_binding_sit…
19	3L_12738146_SNP	C	T	T	0.1439	20	119	-2.238	3.803e-06	5.12345e-06	SiteClass[FBgn0052112|CG32112|UTR_3_PRIME|0;FBgn0052109|CG32109|UPSTREAM|298],TranscriptAnnot[UPSTREAM(MODIFIER||||231|CG32109|protein_coding|CODING|FBtr0075918|);UTR_3_PRIME(MODIFIER||||435|CG32112|protein_coding|CODING|FBtr0075917|7);UTR_3_PRIME(MODIFIER||||435|CG32112|protein_coding|CODING|FBtr0301047|8);UTR_3_PRIME(MODIFIER||||510|CG32112|protein_coding|CODING|FBtr0075915|7);UTR_3_PRIME(MODIF…	-
20	3R_10501961_SNP	G	A	A	0.1387	19	118	-2.301	4.589e-06	5.36321e-06	SiteClass[FBgn0265140|Meltrin|INTRON|0],TranscriptAnnot[INTRON(MODIFIER||||1407|Meltrin|protein_coding|CODING|FBtr0301498|1);INTRON(MODIFIER||||975|Meltrin|protein_coding|CODING|FBtr0301499|1)]	(TF_binding_site|mE1_TFBS_cad|FBsf0000248377)
21	3R_14558146_SNP	A	C	C	0.0942	13	125	-2.707	6.353e-06	5.42425e-06	SiteClass[FBgn0000303|Cha|DOWNSTREAM|78;FBgn0038647|CG14302|UPSTREAM|277;FBgn0024329|Mekk1|DOWNSTREAM|682],TranscriptAnnot[DOWNSTREAM(MODIFIER||||1478|Mekk1|protein_coding|CODING|FBtr0331353|);DOWNSTREAM(MODIFIER||||1571|Mekk1|protein_coding|CODING|FBtr0083684|);DOWNSTREAM(MODIFIER||||721|Cha|protein_coding|CODING|FBtr0089367|);INTERGENIC(MODIFIER|||||||||);UPSTREAM(MODIFIER||||71|CG14302|protein…	-
22	3L_2343206_SNP	A	G	G	0.3333	47	94	-1.604	1.066e-05	5.76242e-06	SiteClass[FBgn0035331|DmsR-1|SYNONYMOUS_CODING|0],TranscriptAnnot[SYNONYMOUS_CODING(LOW|SILENT|acG/acA|T209|478|DmsR-1|protein_coding|CODING|FBtr0072887|);SYNONYMOUS_CODING(LOW|SILENT|acG/acA|T209|556|DmsR-1|protein_coding|CODING|FBtr0330187|)]	-
23	3L_5885223_SNP	C	G	G	0.3358	45	89	-1.646	8.949e-06	6.61812e-06	SiteClass[|||],TranscriptAnnot[INTERGENIC(MODIFIER|||||||||)]	(TF_binding_site|BDTNP1_TFBS_dl|FBsf0000305822),(TF_binding_site|mE1_TFBS_HSA|FBsf0000362508)
24	3R_13350900_SNP	A	C	C	0.07143	10	130	-3.052	4.924e-06	6.74811e-06	SiteClass[|||],TranscriptAnnot[INTERGENIC(MODIFIER|||||||||)]	-
25	3R_19007166_SNP	T	A	A	0.1545	19	104	-2.273	1.052e-05	7.0292e-06	SiteClass[FBgn0265042|Irk1|INTRON|0],TranscriptAnnot[INTRON(MODIFIER||||540|Irk1|protein_coding|CODING|FBtr0336474|1);INTRON(MODIFIER||||555|Irk1|protein_coding|CODING|FBtr0336473|1);INTRON(MODIFIER||||652|Irk1|protein_coding|CODING|FBtr0336477|2);INTRON(MODIFIER||||652|Irk1|protein_coding|CODING|FBtr0336478|2);UPSTREAM(MODIFIER||||526|Irk1|protein_coding|CODING|FBtr0336476|);UPSTREAM(MODIFIER|||…	-
26	2R_10707013_SNP	A	G	G	0.3504	48	89	1.638	9.5e-06	7.50481e-06	SiteClass[FBgn0033969|CG10202|SYNONYMOUS_CODING|0],TranscriptAnnot[SYNONYMOUS_CODING(LOW|SILENT|acC/acT|T136|628|CG10202|protein_coding|CODING|FBtr0087464|)]	(TF_binding_site|BDTNP1_TFBS_hb|FBsf0000290182),(TF_binding_site|mE1_TFBS_HSA|FBsf0000356828),(TF_binding_site|mE1_TFBS_sens|FBsf0000228055)
27	3R_22153278_SNP	C	T	C	0.06338	9	133	-3.12	7.422e-06	7.70879e-06	SiteClass[FBgn0053970|CG33970|INTRON|0],TranscriptAnnot[INTRON(MODIFIER||||777|CG33970|protein_coding|CODING|FBtr0100012|1)]	-
28	3R_11718525_SNP	C	A	A	0.3622	46	81	1.673	6.01e-06	8.26279e-06	SiteClass[|||],TranscriptAnnot[INTERGENIC(MODIFIER|||||||||)]	-
29	3R_13350890_SNP	T	A	A	0.07143	10	130	-3.027	7.251e-06	8.29799e-06	SiteClass[|||],TranscriptAnnot[INTERGENIC(MODIFIER|||||||||)]	-
30	3R_13351032_SNP	T	A	A	0.07092	10	131	-3.009	7.593e-06	8.54013e-06	SiteClass[|||],TranscriptAnnot[INTERGENIC(MODIFIER|||||||||)]	-
31	3R_14053569_SNP	T	C	C	0.05714	8	132	-3.308	9.05e-06	8.68634e-06	SiteClass[FBgn0262559|Mdh2|SYNONYMOUS_CODING|0],TranscriptAnnot[SYNONYMOUS_CODING(LOW|SILENT|atC/atT|I139|336|Mdh2|protein_coding|CODING|FBtr0083563|)]	(TF_binding_site|mE1_TFBS_HSA|FBsf0000372822),(TF_binding_site|mE1_TFBS_sens|FBsf0000232348)
32	3R_14558031_SNP	A	C	C	0.08633	12	127	-2.734	1.029e-05	8.74853e-06	SiteClass[FBgn0000303|Cha|UTR_3_PRIME|0;FBgn0038647|CG14302|UPSTREAM|392;FBgn0024329|Mekk1|DOWNSTREAM|797],TranscriptAnnot[DOWNSTREAM(MODIFIER||||1478|Mekk1|protein_coding|CODING|FBtr0331353|);DOWNSTREAM(MODIFIER||||1571|Mekk1|protein_coding|CODING|FBtr0083684|);UPSTREAM(MODIFIER||||71|CG14302|protein_coding|CODING|FBtr0083673|);UTR_3_PRIME(MODIFIER||||721|Cha|protein_coding|CODING|FBtr0089367|8)]	-
33	3R_13350961_INS	GTGATTAAAGTAGCGCCTG	G	G	0.07143	10	130	-3.015	7.553e-06	9.03058e-06	SiteClass[|||],TranscriptAnnot[INTERGENIC(MODIFIER|||||||||)]	-
34	3R_13350986_SNP	T	C	C	0.07143	10	130	-3.015	7.553e-06	9.03058e-06	SiteClass[|||],TranscriptAnnot[INTERGENIC(MODIFIER|||||||||)]	-
35	2R_18759469_SNP	T	C	T	0.1691	23	113	-2.047	1.111e-05	9.51052e-06	SiteClass[FBgn0034788|CG13532|SYNONYMOUS_CODING|0],TranscriptAnnot[SYNONYMOUS_CODING(LOW|SILENT|acT/acC|T23|263|CG13532|protein_coding|CODING|FBtr0071899|)]	(TF_binding_site|mE1_TFBS_cad|FBsf0000247306),(TF_binding_site|mE1_TFBS_chinmo|FBsf0000211828),(TF_binding_site|mE1_TFBS_HSA|FBsf0000359580)
36	2L_16915846_SNP	G	A	A	0.161	19	99	-2.214	4.72e-06	1.24474e-05	SiteClass[FBgn0261671|tweek|INTRON|0],TranscriptAnnot[INTRON(MODIFIER||||5075|tweek|protein_coding|CODING|FBtr0304930|22);INTRON(MODIFIER||||5095|tweek|protein_coding|CODING|FBtr0304927|22);INTRON(MODIFIER||||5096|tweek|protein_coding|CODING|FBtr0304928|22);INTRON(MODIFIER||||5116|tweek|protein_coding|CODING|FBtr0304929|22)]	-
37	3L_11240115_SNP	C	G	G	0.08209	11	123	-2.81	8.592e-06	1.39909e-05	SiteClass[|||],TranscriptAnnot[INTERGENIC(MODIFIER|||||||||)]	(TF_binding_site|BDTNP1_TFBS_da|FBsf0000326653),(TF_binding_site|BDTNP1_TFBS_dl|FBsf0000306833),(TF_binding_site|BDTNP1_TFBS_Med|FBsf0000282767),(TF_binding_site|BDTNP1_TFBS_twi|FBsf0000203465),(TF_binding_site|BDTNP1_TFBS_z|FBsf0000197118),(TF_binding_site|mE1_TFBS_HSA|FBsf0000364162)
38	3R_19130614_INS	TTGT	T	T	0.1343	18	116	-2.235	8.539e-06	1.65745e-05	SiteClass[FBgn0003118|pnt|INTRON|0],TranscriptAnnot[INTRON(MODIFIER||||636|pnt|protein_coding|CODING|FBtr0089716|4);INTRON(MODIFIER||||718|pnt|protein_coding|CODING|FBtr0089717|6)]	-
