# Supplementary material for: Toxicological Study and Genetic Basis of BTEX Susceptibility in Drosophila melanogaster
Source: Front Genet. 2020 Oct 15;11:594179. doi: 10.3389/fgene.2020.594179 (PMC7593870; doi:10.3389/fgene.2020.594179)
Supplement: Supplementary file 1 [file Data_Sheet_1.ZIP › SUPPLEMENTAL MATERIAL PRESENTATION/Supplemental Table 3.xlsx]

## Sheet: COMPLETE NAME TO FUNCTION
Table S7. GWA analysis results
Chromosome	Position	Gene symbol	FlyBase ID	Site class	p value	Human homolog	Name	Function
3L	5885220	INTERGENIC	NA	NA	2.64e-06	None	None	None
3R	14556957	Cha	FBgn0000303	DOWNSTREAM	1.62e-06	choline O-acetyltransferase	choline acetyltransferase	Exhibits choline O-acetyltransferase activity. Involved in acetylcholine biosynthetic process and neuromuscular synaptic transmission. Predicted to localize to the cytoplasm and neuron projection. Human ortholog(s) of this gene implicated in Alzheimer's disease and congenital myasthenic syndrome 6. Is expressed in adult external thorax; embryonic head sensory system; head; male terminalia sensill…
3R	15115504	CR43451	FBgn0263405	DOWNSTREAM	1.5e-06	None	long non-coding RNA:CR43451	It is a non_protein_coding_gene from Dmel. It has one annotated transcript. Gene sequence location is 3R:19288357..19289296. Its molecular function is unknown. The biological processes in which it is involved are not known. No alleles are reported
3R	15298467	Dys	FBgn0260003	INTRON	2.2e-06	Dystrophin	Dystrophin	Dystrophin (Dys) encodes a cytoplasmic protein that connects the actin cytoskeleton to the extracellular matrix via the receptor encoded by Dg. In addition, the product of Dys serves as a cytoplasmic scaffold for the membrane localization of different signaling factors, including nos, which regulates expression of miRNAs to adapt cellular homeostasis to changes induced by stress and dystrophy.
X	5332479	INTERGENIC	NA	NA	5.58e-06	None	None	None
3L	10034780	dpr6	FBgn0040823	DOWNSTREAM	4.68e-06	cell adhesion molecule 1	defective proboscis extension response 6	It is involved in the biological process described with: sensory perception of chemical stimulus; synapse organization.
3L	10034781	dpr6	FBgn0040823	DOWNSTREAM	3.46e-06	cell adhesion molecule 1	defective proboscis extension response 6	It is involved in the biological process described with: sensory perception of chemical stimulus; synapse organization. Defective proboscis extension response (Dpr) cell surface proteins are members of the immunoglobulin superfamily. They form a complex interaction network with Dpr-interacting proteins (DIPs), acting as neuronal surface labels in the specificity of synaptic connections between ne…
2R	7480334	tou	FBgn0033636	INTRON	1.91e-06	bromodomain adjacent to zinc finger domain 2B	toutatis	Exhibits transcription factor binding activity. Involved in ATP-dependent chromatin remodeling; nervous system development; and positive regulation of transcription by RNA polymerase II. Localizes to the ISWI-type complex. Colocalizes with the polytene chromosome. Is expressed in several structures, including epidermal cell; extended germ band embryo; glial cell; gut section; and spermatozoon. Or…
2R	16301279	INTERGENIC	NA	NA	5.43e-06	None	None	None
3R	14556535	Cha	FBgn0000303	NON_SYNONYMOUS_CODING	4.34e-06	choline O-acetyltransferase	choline acetyltransferase	Exhibits choline O-acetyltransferase activity. Involved in acetylcholine biosynthetic process and neuromuscular synaptic transmission. Predicted to localize to the cytoplasm and neuron projection. Human ortholog(s) of this gene implicated in Alzheimer's disease and congenital myasthenic syndrome 6. Is expressed in adult external thorax; embryonic head sensory system; head; male terminalia sensill…
2R	10707019	CG10202	FBgn0033969	SYNONYMOUS_CODING	5.14e-06	phosphoglucomutase 2	Phosphoglucomutase 2b	Predicted to have intramolecular transferase activity, phosphotransferases. Predicted to be involved in carbohydrate metabolic process. Is expressed in spermatozoon. Orthologous to human PGM2 (phosphoglucomutase 2) and PGM2L1 (phosphoglucomutase 2 like 1).
3L	5885225	INTERGENIC	NA	NA	7.55e-06	None	None	None
2R	7479689	tou	FBgn0033636	INTRON	3.2e-06	bromodomain adjacent to zinc finger domain 2B	toutatis	Exhibits transcription factor binding activity. Involved in ATP-dependent chromatin remodeling; nervous system development; and positive regulation of transcription by RNA polymerase II. Localizes to the ISWI-type complex. Colocalizes with the polytene chromosome. Is expressed in several structures, including epidermal cell; extended germ band embryo; glial cell; gut section; and spermatozoon. Or…
2L	9717272	Nckx30C	FBgn0028704	UTR_3_PRIME	4.44e-06	solute carrier family 24 member 2	Nckx30C	Exhibits calcium, potassium:sodium antiporter activity. Involved in calcium ion transmembrane transport; compound eye development; and sodium ion transport. Localizes to the integral component of membrane. Human ortholog(s) of this gene implicated in congenital stationary night blindness 1D. Is expressed in central nervous system; head; imaginal disc; presumptive embryonic/larval central nervous …
3R	13350954	INTERGENIC	NA	NA	3.73e-06	None	None	None
3L	18209202	INTERGENIC	NA	NA	7.76e-06	None	None	None
2R	7481175	tou	FBgn0033636	INTRON	3.04e-06	bromodomain adjacent to zinc finger domain 2B	toutatis	Exhibits transcription factor binding activity. Involved in ATP-dependent chromatin remodeling; nervous system development; and positive regulation of transcription by RNA polymerase II. Localizes to the ISWI-type complex. Colocalizes with the polytene chromosome. Is expressed in several structures, including epidermal cell; extended germ band embryo; glial cell; gut section; and spermatozoon. Or…
3L	12738146	CG32112	FBgn0052112	UTR_3_PRIME	3.8e-06	ABHD18 (abhydrolase domain containing 18)	CG32112	None known
3R	10501961	Meltrin	FBgn0265140	INTRON	4.59e-06	ADAM metallopeptidase domain 12	Meltrin	Exhibits identical protein binding activity and metalloendopeptidase activity. Involved in membrane protein ectodomain proteolysis. Localizes to the perivitelline space. Human ortholog(s) of this gene implicated in asthma; chronic obstructive pulmonary disease; cone-rod dystrophy 9; osteoarthritis; and rhinitis. Is expressed in several structures, including ectoderm; ectoderm anlage; endocrine sy…
3R	14558146	Cha	FBgn0000303	DOWNSTREAM	6.35e-06	choline O-acetyltransferase	choline acetyltransferase	Exhibits choline O-acetyltransferase activity. Involved in acetylcholine biosynthetic process and neuromuscular synaptic transmission. Predicted to localize to the cytoplasm and neuron projection. Human ortholog(s) of this gene implicated in Alzheimer's disease and congenital myasthenic syndrome 6. Is expressed in adult external thorax; embryonic head sensory system; head; male terminalia sensill…
3R	14549034	Cha	FBgn0000303	INTRON	2.24E-06	choline O-acetyltransferase	choline acetyltransferase	Exhibits choline O-acetyltransferase activity. Involved in acetylcholine biosynthetic process and neuromuscular synaptic transmission. Predicted to localize to the cytoplasm and neuron projection. Human ortholog(s) of this gene implicated in Alzheimer's disease and congenital myasthenic syndrome 6. Is expressed in adult external thorax; embryonic head sensory system; head; male terminalia sensill…
3L	2343206	DmsR-1	FBgn0035331	SYNONYMOUS	1.07e-05	Myosuppressin receptor 1	G protein-coupled receptor 139	G protein-coupled receptor activity; neuropeptide receptor activity; myosuppressin receptor activity.
3L	5885223	INTERGENIC	NA	NA	8.95e-06	None	None	None
3R	13350900	INTERGENIC	NA	NA	4.92e-06	None	None	None
3R	19007166	Irk1	FBgn0265042	INTRON	1.05e-05	Inwardly rectifying potassium channel 1	potassium inwardly rectifying channel subfamily J member 2	Exhibits inward rectifier potassium channel activity. Involved in several processes, including locomotor rhythm; potassium ion transport; and wing disc development.
2R	10707013	CG10202	FBgn0033969	SYNONYMOUS	9.5e-06	phosphoglucomutase 2	Phosphoglucomutase 2b	Predicted to have intramolecular transferase activity, phosphotransferases. Predicted to be involved in carbohydrate metabolic process. Is expressed in spermatozoon. Orthologous to human PGM2 (phosphoglucomutase 2) and PGM2L1 (phosphoglucomutase 2 like 1).
3R	22153278	CG33970	FBgn0053970	INTRON	7.42e-06	ATP binding cassette subfamily G member 2	CG33970	transmembrane transport
3R	11718525	INTERGENIC	NA	NA	6.01e-06	None	None	None
3R	13350890	INTERGENIC	NA	NA	7.25e-06	None	None	None
3R	13351032	INTERGENIC	NA	NA	7.59e-06	None	None	None
3R	14558031	Cha	FBgn0000303	UTR_3_PRIME	1.03e-05	choline O-acetyltransferase	choline acetyltransferase	Exhibits choline O-acetyltransferase activity. Involved in acetylcholine biosynthetic process and neuromuscular synaptic transmission. Predicted to localize to the cytoplasm and neuron projection. Human ortholog(s) of this gene implicated in Alzheimer's disease and congenital myasthenic syndrome 6. Is expressed in adult external thorax; embryonic head sensory system; head; male terminalia sensill…
3R	13350961	INTERGENIC	NA	NA	7.55e-06	None	None	None
3R	13350986	INTERGENIC	NA	NA	7.55e-06	None	None	None
2R	18759469	CG13532	FBgn0034788	NA	1.11e-05	None	CG13532	No known function
2L	16915846	tweek	FBgn0261671	INTRON	4.72e-06	KIAA1109	tweek	synaptic vesicle endocytosis
3L	11240115	INTERGENIC	NA	NA	8.59e-06	None	None	None
3R	19130614	pnt	FBgn0003118	INTRON	8.54e-06	ETS proto-oncogene 1, transcription factor	pointed	Exhibits DNA-binding transcription activator activity, RNA polymerase II-specific; sequence-specific DNA binding activity; and transcription regulatory region DNA binding activity. Involved in several processes, including animal organ development; generation of neurons; and open tracheal system development. Localizes to the nucleus.
3R	14053569	mdh2	FBgn0262559	SYNONYMOUS	9.05E-06	Malate dehydrogenase 2	Malate dehydrogenase 2	Exhibits malate dehydrogenase activity. Involved in activation of cysteine-type endopeptidase activity involved in apoptotic process; instar larval or pupal development; and tricarboxylic acid cycle. Localizes to the mitochondrion. Human ortholog(s) of this gene implicated in early infantile epileptic encephalopathy 51. Is expressed in several structures, including adult head; adult heart; embryo…

## Sheet: TOP ANNOTATION
Table S7. GWA analysis results
Chromosome	Position	Gene symbol	FlyBase ID	Site class	p value	Human homolog	Name	Function
3L	5885220	INTERGENIC	NA	NA	2.64e-06	None	None	None
3R	14556957	Cha	FBgn0000303	DOWNSTREAM	1.62e-06	choline O-acetyltransferase	choline acetyltransferase	Exhibits choline O-acetyltransferase activity. Involved in acetylcholine biosynthetic process and neuromuscular synaptic transmission. Predicted to localize to the cytoplasm and neuron projection. Human ortholog(s) of this gene implicated in Alzheimer's disease and congenital myasthenic syndrome 6. Is expressed in adult external thorax; embryonic head sensory system; head; male terminalia sensill…
3R	15115504	CR43451	FBgn0263405	DOWNSTREAM	1.5e-06	None	long non-coding RNA:CR43451	It is a non_protein_coding_gene from Dmel. It has one annotated transcript. Gene sequence location is 3R:19288357..19289296. Its molecular function is unknown. The biological processes in which it is involved are not known. No alleles are reported
3R	15298467	Dys	FBgn0260003	INTRON	2.2e-06	Dystrophin	Dystrophin	Dystrophin (Dys) encodes a cytoplasmic protein that connects the actin cytoskeleton to the extracellular matrix via the receptor encoded by Dg. In addition, the product of Dys serves as a cytoplasmic scaffold for the membrane localization of different signaling factors, including nos, which regulates expression of miRNAs to adapt cellular homeostasis to changes induced by stress and dystrophy.
X	5332479	INTERGENIC	NA	NA	5.58e-06	None	None	None
3L	10034780	dpr6	FBgn0040823	DOWNSTREAM	4.68e-06	cell adhesion molecule 1	defective proboscis extension response 6	It is involved in the biological process described with: sensory perception of chemical stimulus; synapse organization.
3L	10034781	dpr6	FBgn0040823	DOWNSTREAM	3.46e-06	cell adhesion molecule 1	defective proboscis extension response 6	It is involved in the biological process described with: sensory perception of chemical stimulus; synapse organization. Defective proboscis extension response (Dpr) cell surface proteins are members of the immunoglobulin superfamily. They form a complex interaction network with Dpr-interacting proteins (DIPs), acting as neuronal surface labels in the specificity of synaptic connections between ne…
2R	7480334	tou	FBgn0033636	INTRON	1.91e-06	bromodomain adjacent to zinc finger domain 2B	toutatis	Exhibits transcription factor binding activity. Involved in ATP-dependent chromatin remodeling; nervous system development; and positive regulation of transcription by RNA polymerase II. Localizes to the ISWI-type complex. Colocalizes with the polytene chromosome. Is expressed in several structures, including epidermal cell; extended germ band embryo; glial cell; gut section; and spermatozoon. Or…
2R	16301279	INTERGENIC	NA	NA	5.43e-06	None	None	None
3R	14556535	Cha	FBgn0000303	NON_SYNONYMOUS_CODING	4.34e-06	choline O-acetyltransferase	choline acetyltransferase	Exhibits choline O-acetyltransferase activity. Involved in acetylcholine biosynthetic process and neuromuscular synaptic transmission. Predicted to localize to the cytoplasm and neuron projection. Human ortholog(s) of this gene implicated in Alzheimer's disease and congenital myasthenic syndrome 6. Is expressed in adult external thorax; embryonic head sensory system; head; male terminalia sensill…
2R	10707019	CG10202	FBgn0033969	SYNONYMOUS_CODING	5.14e-06	phosphoglucomutase 2	Phosphoglucomutase 2b	Predicted to have intramolecular transferase activity, phosphotransferases. Predicted to be involved in carbohydrate metabolic process. Is expressed in spermatozoon. Orthologous to human PGM2 (phosphoglucomutase 2) and PGM2L1 (phosphoglucomutase 2 like 1).
3L	5885225	INTERGENIC	NA	NA	7.55e-06	None	None	None
2R	7479689	tou	FBgn0033636	INTRON	3.2e-06	bromodomain adjacent to zinc finger domain 2B	toutatis	Exhibits transcription factor binding activity. Involved in ATP-dependent chromatin remodeling; nervous system development; and positive regulation of transcription by RNA polymerase II. Localizes to the ISWI-type complex. Colocalizes with the polytene chromosome. Is expressed in several structures, including epidermal cell; extended germ band embryo; glial cell; gut section; and spermatozoon. Or…
2L	9717272	Nckx30C	FBgn0028704	UTR_3_PRIME	4.44e-06	solute carrier family 24 member 2	Nckx30C	Exhibits calcium, potassium:sodium antiporter activity. Involved in calcium ion transmembrane transport; compound eye development; and sodium ion transport. Localizes to the integral component of membrane. Human ortholog(s) of this gene implicated in congenital stationary night blindness 1D. Is expressed in central nervous system; head; imaginal disc; presumptive embryonic/larval central nervous …
3R	13350954	INTERGENIC	NA	NA	3.73e-06	None	None	None
3L	18209202	INTERGENIC	NA	NA	7.76e-06	None	None	None
2R	7481175	tou	FBgn0033636	INTRON	3.04e-06	bromodomain adjacent to zinc finger domain 2B	toutatis	Exhibits transcription factor binding activity. Involved in ATP-dependent chromatin remodeling; nervous system development; and positive regulation of transcription by RNA polymerase II. Localizes to the ISWI-type complex. Colocalizes with the polytene chromosome. Is expressed in several structures, including epidermal cell; extended germ band embryo; glial cell; gut section; and spermatozoon. Or…
3L	12738146	CG32112	FBgn0052112	UTR_3_PRIME	3.8e-06	ABHD18 (abhydrolase domain containing 18)	CG32112	None known
3R	10501961	Meltrin	FBgn0265140	INTRON	4.59e-06	ADAM metallopeptidase domain 12	Meltrin	Exhibits identical protein binding activity and metalloendopeptidase activity. Involved in membrane protein ectodomain proteolysis. Localizes to the perivitelline space. Human ortholog(s) of this gene implicated in asthma; chronic obstructive pulmonary disease; cone-rod dystrophy 9; osteoarthritis; and rhinitis. Is expressed in several structures, including ectoderm; ectoderm anlage; endocrine sy…
3R	14558146	Cha	FBgn0000303	DOWNSTREAM	6.35e-06	choline O-acetyltransferase	choline acetyltransferase	Exhibits choline O-acetyltransferase activity. Involved in acetylcholine biosynthetic process and neuromuscular synaptic transmission. Predicted to localize to the cytoplasm and neuron projection. Human ortholog(s) of this gene implicated in Alzheimer's disease and congenital myasthenic syndrome 6. Is expressed in adult external thorax; embryonic head sensory system; head; male terminalia sensill…
3R	14549034	Cha	FBgn0000303	INTRON	2.24E-06	choline O-acetyltransferase	choline acetyltransferase	Exhibits choline O-acetyltransferase activity. Involved in acetylcholine biosynthetic process and neuromuscular synaptic transmission. Predicted to localize to the cytoplasm and neuron projection. Human ortholog(s) of this gene implicated in Alzheimer's disease and congenital myasthenic syndrome 6. Is expressed in adult external thorax; embryonic head sensory system; head; male terminalia sensill…
3L	2343206	DmsR-1	FBgn0035331	SYNONYMOUS	1.07e-05	Myosuppressin receptor 1	G protein-coupled receptor 139	G protein-coupled receptor activity; neuropeptide receptor activity; myosuppressin receptor activity.
3L	5885223	INTERGENIC	NA	NA	8.95e-06	None	None	None
3R	13350900	INTERGENIC	NA	NA	4.92e-06	None	None	None
3R	19007166	Irk1	FBgn0265042	INTRON	1.05e-05	Inwardly rectifying potassium channel 1	potassium inwardly rectifying channel subfamily J member 2	Exhibits inward rectifier potassium channel activity. Involved in several processes, including locomotor rhythm; potassium ion transport; and wing disc development.
2R	10707013	CG10202	FBgn0033969	SYNONYMOUS	9.5e-06	phosphoglucomutase 2	Phosphoglucomutase 2b	Predicted to have intramolecular transferase activity, phosphotransferases. Predicted to be involved in carbohydrate metabolic process. Is expressed in spermatozoon. Orthologous to human PGM2 (phosphoglucomutase 2) and PGM2L1 (phosphoglucomutase 2 like 1).
3R	22153278	CG33970	FBgn0053970	INTRON	7.42e-06	ATP binding cassette subfamily G member 2	CG33970	transmembrane transport
3R	11718525	INTERGENIC	NA	NA	6.01e-06	None	None	None
3R	13350890	INTERGENIC	NA	NA	7.25e-06	None	None	None
3R	13351032	INTERGENIC	NA	NA	7.59e-06	None	None	None
3R	14558031	Cha	FBgn0000303	UTR_3_PRIME	1.03e-05	choline O-acetyltransferase	choline acetyltransferase	Exhibits choline O-acetyltransferase activity. Involved in acetylcholine biosynthetic process and neuromuscular synaptic transmission. Predicted to localize to the cytoplasm and neuron projection. Human ortholog(s) of this gene implicated in Alzheimer's disease and congenital myasthenic syndrome 6. Is expressed in adult external thorax; embryonic head sensory system; head; male terminalia sensill…
3R	13350961	INTERGENIC	NA	NA	7.55e-06	None	None	None
3R	13350986	INTERGENIC	NA	NA	7.55e-06	None	None	None
2R	18759469	CG13532	FBgn0034788	NA	1.11e-05	None	CG13532	No known function
2L	16915846	tweek	FBgn0261671	INTRON	4.72e-06	KIAA1109	tweek	synaptic vesicle endocytosis
3L	11240115	INTERGENIC	NA	NA	8.59e-06	None	None	None
3R	19130614	pnt	FBgn0003118	INTRON	8.54e-06	ETS proto-oncogene 1, transcription factor	pointed	Exhibits DNA-binding transcription activator activity, RNA polymerase II-specific; sequence-specific DNA binding activity; and transcription regulatory region DNA binding activity. Involved in several processes, including animal organ development; generation of neurons; and open tracheal system development. Localizes to the nucleus.
3R	14053569	mdh2	FBgn0262559	SYNONYMOUS	9.05E-06	Malate dehydrogenase 2	Malate dehydrogenase 2	Exhibits malate dehydrogenase activity. Involved in activation of cysteine-type endopeptidase activity involved in apoptotic process; instar larval or pupal development; and tricarboxylic acid cycle. Localizes to the mitochondrion. Human ortholog(s) of this gene implicated in early infantile epileptic encephalopathy 51. Is expressed in several structures, including adult head; adult heart; embryo…

## Sheet: 16 GENES WITH NAME AND FUNCTION
FUNCTIONS AND HUMAN HOMOLOGUES OF GENES FROM GWAS
S/N	Gene symbol	Name	Human homolog	Function
1	Cha	choline acetyltransferase	choline O-acetyltransferase	Exhibits choline O-acetyltransferase activity. Involved in acetylcholine biosynthetic process and neuromuscular synaptic transmission. Predicted to localize to the cytoplasm and neuron projection. Human ortholog(s) of this gene implicated in Alzheimer's disease and congenital myasthenic syndrome 6. Is expressed in adult external thorax; embryonic head sensory system; head; male terminalia sensill…
2	CR43451	long non-coding RNA:CR43451	None	It is a non_protein_coding_gene from Dmel. It has one annotated transcript. Gene sequence location is 3R:19288357..19289296. Its molecular function is unknown. The biological processes in which it is involved are not known. No alleles are reported
3	Dys	Dystrophin	Dystrophin	Dystrophin (Dys) encodes a cytoplasmic protein that connects the actin cytoskeleton to the extracellular matrix via the receptor encoded by Dg. In addition, the product of Dys serves as a cytoplasmic scaffold for the membrane localization of different signaling factors, including nos, which regulates expression of miRNAs to adapt cellular homeostasis to changes induced by stress and dystrophy.
4	dpr6	defective proboscis extension response 6	cell adhesion molecule 1	It is involved in the biological process described with: sensory perception of chemical stimulus; synapse organization. Defective proboscis extension response (Dpr) cell surface proteins are members of the immunoglobulin superfamily. They form a complex interaction network with Dpr-interacting proteins (DIPs), acting as neuronal surface labels in the specificity of synaptic connections between ne…
5	tou	toutatis	bromodomain adjacent to zinc finger domain 2B	Exhibits transcription factor binding activity. Involved in ATP-dependent chromatin remodeling; nervous system development; and positive regulation of transcription by RNA polymerase II. Localizes to the ISWI-type complex. Colocalizes with the polytene chromosome. Is expressed in several structures, including epidermal cell; extended germ band embryo; glial cell; gut section; and spermatozoon. Or…
6	CG10202	Phosphoglucomutase 2b	phosphoglucomutase 2	Predicted to have intramolecular transferase activity, phosphotransferases. Predicted to be involved in carbohydrate metabolic process. Is expressed in spermatozoon. Orthologous to human PGM2 (phosphoglucomutase 2) and PGM2L1 (phosphoglucomutase 2 like 1).
7	Nckx30C	Nckx30C	solute carrier family 24 member 2	Exhibits calcium, potassium:sodium antiporter activity. Involved in calcium ion transmembrane transport; compound eye development; and sodium ion transport. Localizes to the integral component of membrane. Human ortholog(s) of this gene implicated in congenital stationary night blindness 1D. Is expressed in central nervous system; head; imaginal disc; presumptive embryonic/larval central nervous …
8	CG32112	CG32112	ABHD18 (abhydrolase domain containing 18)	None known
9	Meltrin	Meltrin	ADAM metallopeptidase domain 12	Exhibits identical protein binding activity and metalloendopeptidase activity. Involved in membrane protein ectodomain proteolysis. Localizes to the perivitelline space. Human ortholog(s) of this gene implicated in asthma; chronic obstructive pulmonary disease; cone-rod dystrophy 9; osteoarthritis; and rhinitis. Is expressed in several structures, including ectoderm; ectoderm anlage; endocrine sy…
10	DmsR-1	G protein-coupled receptor 139	Myosuppressin receptor 1	G protein-coupled receptor activity; neuropeptide receptor activity; myosuppressin receptor activity.
11	Irk1	potassium inwardly rectifying channel subfamily J member 2	Inwardly rectifying potassium channel 1	Exhibits inward rectifier potassium channel activity. Involved in several processes, including locomotor rhythm; potassium ion transport; and wing disc development.
12	CG33970	CG33970	ATP binding cassette subfamily G member 2	transmembrane transport
13	CG13532	CG13532	None	No known function
14	tweek	tweek	KIAA1109	synaptic vesicle endocytosis
15	pnt	pointed	ETS proto-oncogene 1, transcription factor	Exhibits DNA-binding transcription activator activity, RNA polymerase II-specific; sequence-specific DNA binding activity; and transcription regulatory region DNA binding activity. Involved in several processes, including animal organ development; generation of neurons; and open tracheal system development. Localizes to the nucleus.
16	mdh2	Malate dehydrogenase 2	Malate dehydrogenase 2	Exhibits malate dehydrogenase activity. Involved in activation of cysteine-type endopeptidase activity involved in apoptotic process; instar larval or pupal development; and tricarboxylic acid cycle. Localizes to the mitochondrion. Human ortholog(s) of this gene implicated in early infantile epileptic encephalopathy 51. Is expressed in several structures, including adult head; adult heart; embryo…
